# Supplementary material for: Integrating multi-modal data fusion approaches for analysis of dairy cattle vocalizations
Source: Front Vet Sci. 2025 Nov 17;12:1704031. doi: 10.3389/fvets.2025.1704031 (PMC12667188; doi:10.3389/fvets.2025.1704031)
Supplement: SUPPLEMENTARY DATA SHEET 1 — Supplementary materials supporting reproducibility and implementation of the study, including: CowVocalizationImplementation.ipynb - Jupyter notebook outlining the model training and evaluation pipeline. cowvocalizationextraction.ipynb - Jupyter notebook describing the acoustic feature extraction workflow. CowVocalizationOntology.yaml - Structured ontology file mapping acoustic parameters to emotional states. combined_transcriptions.xlsx - File containing Whisper-generated vocalization transcriptions linked to acoustic features. [file Data_Sheet_1.ZIP]

Archive with 4 entries (4 files):
- Cow_Vocalization_Implementation.ipynb
- cow_vocalization_extraction.ipynb
- CowVocalizationOntology.yaml
- Combined_transcriptions.xlsx
