# Supplementary material for: Integrating multi-modal data fusion approaches for analysis of dairy cattle vocalizations
Source: Front Vet Sci. 2025 Nov 17;12:1704031. doi: 10.3389/fvets.2025.1704031 (PMC12667188; doi:10.3389/fvets.2025.1704031)
Supplement: SUPPLEMENTARY DATA SHEET 1 — Supplementary materials supporting reproducibility and implementation of the study, including: CowVocalizationImplementation.ipynb - Jupyter notebook outlining the model training and evaluation pipeline. cowvocalizationextraction.ipynb - Jupyter notebook describing the acoustic feature extraction workflow. CowVocalizationOntology.yaml - Structured ontology file mapping acoustic parameters to emotional states. combined_transcriptions.xlsx - File containing Whisper-generated vocalization transcriptions linked to acoustic features. [file Data_Sheet_1.ZIP › Cow_Vocalization_Implementation.ipynb]

# %% [code]
from transformers import WhisperForConditionalGeneration, WhisperProcessor
model = WhisperForConditionalGeneration.from_pretrained("openai/whisper-base")
processor = WhisperProcessor.from_pretrained("openai/whisper-base")


# %% [code]
import os
import librosa
from IPython.display import Audio
from transformers import WhisperForConditionalGeneration, WhisperProcessor

model = WhisperForConditionalGeneration.from_pretrained("openai/whisper-base")
processor = WhisperProcessor.from_pretrained("openai/whisper-base")

audio_files = []
for filename in os.listdir("."):
    if filename.endswith(".wav") or filename.endswith(".mp3"):
        audio_files.append(filename)
audio_files
input_files = []
if audio_files:
    # Process the first audio file in the list
    audio_path = audio_files[0]
    # Load the audio data using librosa
    audio, sr = librosa.load(audio_path, sr=16000) # Set sampling rate to 16000
    # Process the audio data using the Whisper processor
    inputs = processor(audio, return_tensors="pt", sampling_rate=16000)
    input_files.append(inputs)
    # Now you can use 'inputs' for further processing with the model
# else:
#     print("No audio files found in the current directory.")

# %% [code]
!pip install torch
import torch # I

# %% [code]
pip install matplotlib seaborn nltk pandas


# %% [code]
import pandas as pd

# Load dataset
df = pd.read_excel('combined_transcriptions.xlsx')
df.columns

# %% [code]


# %% [code]
df

# %% [code]
# Group by 'Frequency Type' and calculate min/max for frequency, pitch, and loudness
grouped_df = df.groupby('Frequency type').agg(
    {'Frequency': ['min', 'max'],
     'Loudness': ['min', 'max'],
     'Duration': ['min', 'max']})

grouped_df


# %% [code]
import pandas as pd
import re
from nltk import word_tokenize
from nltk.util import ngrams
from collections import Counter
import matplotlib.pyplot as plt
import seaborn as sns
import nltk
nltk.download('punkt')
# Load dataset
data = pd.read_excel('combined_transcriptions.xlsx')

 # Tokenize the transcribed text column
# data['Cleaned Text'] = data['Transcribed text'].fillna('').apply(lambda x: re.sub(r'[^\w\s]', '', str(x).lower()))

# data['tokens'] = data['Transcribed text'].fillna('').apply(word_tokenize)
data['tokens'] = data['Transcribed text'].fillna('').apply(lambda x: re.sub(r'[^\w\s]', '', str(x).lower()))
# dataRemoved = data.dropna(subset=['Transcribed text'])
data['token'] = data['tokens'].apply(lambda x: x.replace(" ", ""))

# dataRemoved
# Unigrams
unigrams = [token for tokens in data['token'] for token in tokens]
unigram_freq = Counter(unigrams)

# Bigrams
bigrams = [bigram for tokens in data['token'] for bigram in ngrams(tokens, 2)]
bigram_freq = Counter(bigrams)


# %% [code]
unigram_freq.most_common(10)

# %% [code]
# Plotting bigrams
bigram_df = pd.DataFrame(bigram_freq.most_common(10), columns=['Bigram', 'Frequency'])
bigram_df['Bigram'] = bigram_df['Bigram'].apply(lambda x: ' '.join(x))
plt.figure(figsize=(10, 6))
sns.barplot(x='Frequency', y='Bigram', data=bigram_df)
plt.title('Top 10 Bigrams')
plt.savefig('bigrams_plot.jpg', dpi=300)

# %% [code]
# Plotting unigrams
unigram_df = pd.DataFrame(unigram_freq.most_common(10), columns=['Unigram', 'Frequency'])
plt.figure(figsize=(10, 6))
sns.barplot(x='Frequency', y='Unigram', data=unigram_df)
plt.title('Top 10 Unigrams');
plt.savefig('unigrams_plot_figure_4.jpg', dpi=300);


# %% [markdown]
**Word Cloud**

# %% [code]

import matplotlib.pyplot as plt
from wordcloud import WordCloud

# Generate word cloud for unigrams
unigram_text = ' '.join(unigrams)
wordcloud = WordCloud(width=800, height=400, background_color='white').generate(unigram_text)
plt.figure(figsize=(10, 5))
plt.imshow(wordcloud, interpolation='bilinear')
plt.axis('off')
plt.title('Unigram Word Cloud')
plt.savefig('unigram_wordcloud_figure_5.jpg', dpi=300)
plt.show();

# Generate word cloud for bigrams (you'll need to join them with spaces)
bigram_text = [' '.join(bigram) for bigram in bigrams]
bigram_text = ' '.join(bigram_text)
wordcloud = WordCloud(width=800, height=400, background_color='black').generate(bigram_text)
plt.figure(figsize=(10, 5))
plt.imshow(wordcloud, interpolation='bilinear')
plt.axis('off')
plt.title('Bigram Word Cloud')
plt.savefig('bigram_wordcloud_figure_3.jpg', dpi=300)
plt.show();


# %% [code]
import matplotlib.pyplot as plt
def count_vowels_consonants(text):
  """Counts vowels and consonants in a given text."""
  vowels = 0
  consonants = 0
  for char in text.lower():
    if char in 'aeiou':
      vowels += 1
    elif char.isalpha():
      consonants += 1
  return vowels, consonants

# Apply the function to the 'Transcribed text' column
data['Vowels'], data['Consonants'] = zip(*data['Transcribed text'].fillna('').apply(count_vowels_consonants))

# Create a bar chart for vowels and consonants
plt.figure(figsize=(10, 6))
plt.bar(['Vowels', 'Consonants'], [data['Vowels'].sum(), data['Consonants'].sum()])
plt.title('Total Vowels and Consonants in Transcriptions')
plt.ylabel('Count')
plt.show()


# %% [code]
import pandas as pd
import matplotlib.pyplot as plt
# Function to count consonant frequencies
def consonant_frequency(text):
  consonants = [char for char in text.lower() if char.isalpha() and char not in 'aeiou']
  return Counter(consonants)

# Apply the function to the 'Transcribed text' column
consonant_counts = data['Transcribed text'].fillna('').apply(consonant_frequency)

# Combine all consonant counts into a single counter
total_consonant_counts = Counter()
for counts in consonant_counts:
  total_consonant_counts.update(counts)


# Plotting consonant frequencies
consonant_df = pd.DataFrame(total_consonant_counts.most_common(10), columns=['Consonant', 'Frequency'])
plt.figure(figsize=(10, 6))
sns.barplot(x='Frequency', y='Consonant', data=consonant_df)
plt.title('Top 10 Consonant Frequencies')
plt.show()


# %% [code]
import pandas as pd
import matplotlib.pyplot as plt
# Function to count vowel frequencies
def vowel_frequency(text):
  vowels = [char for char in text.lower() if char in 'aeiou']
  return Counter(vowels)

# Apply the function to the 'Transcribed text' column
vowel_counts = data['Transcribed text'].fillna('').apply(vowel_frequency)

# Combine all vowel counts into a single counter
total_vowel_counts = Counter()
for counts in vowel_counts:
  total_vowel_counts.update(counts)

# Plotting vowel frequencies
vowel_df = pd.DataFrame(total_vowel_counts.most_common(5), columns=['Vowel', 'Frequency'])
plt.figure(figsize=(10, 6))
sns.barplot(x='Frequency', y='Vowel', data=vowel_df)
plt.title('Top 5 Vowel Frequencies')
plt.show()


# %% [markdown]
**Detailed Cow Ontology**

# %% [code]
pip install PyYAML graphviz


# %% [code]
import yaml
from graphviz import Digraph

# Load the ontology from a YAML file
with open('CowVocalizationOntology.yaml', 'r') as file:
    ontology = yaml.safe_load(file)

# Create a new directed graph
dot = Digraph(comment=ontology['ontology']['name'])

# Add the main ontology node
dot.node('A', 'Cow Vocalization Ontology' )

# Add sound types with ranges for frequency, loudness, duration, and emotional associations
for sound in ontology['ontology']['sounds']:
    sound_type = sound['type']
    frequency_range = f"Freq: {sound['frequency_range']['min']} - {sound['frequency_range']['max']} Hz"
    loudness_range = f"Loudness: {sound['loudness_range']['min']} - {sound['loudness_range']['max']} dB"
    duration_range = f"Duration: {sound['duration_range']['min']} - {sound['duration_range']['max']} sec"

    dot.node(sound_type, f"{sound_type}\n{frequency_range}\n{loudness_range}\n{duration_range}")
    dot.edge('A', sound_type)  # Connect the ontology to the sound type

    # Add emotional association for each sound type
    dot.node(f"{sound_type}_emotion", sound['emotional_association'])
    dot.edge(sound_type, f"{sound_type}_emotion")  # Connect sound type to emotional association

# Save the graph as an image file
dot.render('cow_vocalization_ontology', format='png', cleanup=True)


# %% [markdown]
# **Sentiment Classification**

# %% [markdown]
**Data Preparation**

# %% [code]
import pandas as pd
from sklearn.model_selection import train_test_split
from sklearn.preprocessing import StandardScaler
from sklearn.metrics import accuracy_score, classification_report


# df

# # Encode the target variable
df['Emotion_Label'] = df['Emotionl Association'].map({
    'Distress/Arousal': 0,
    'Contentment/Calm': 1
})
# df

# Split into features and target
X = df[['Frequency', 'Loudness', 'Duration']]
y = df['Emotion_Label']

# Split dataset into training and testing sets
X_train, X_test, y_train, y_test = train_test_split(X, y, test_size=0.2, random_state=42)


# %% [markdown]
**Feature Engineering**

# %% [code]
# Standardize the features
scaler = StandardScaler()
X_train_scaled = scaler.fit_transform(X_train)
X_test_scaled = scaler.transform(X_test)


# %% [markdown]
**Random Forest Classifier**

# %% [code]
from sklearn.ensemble import RandomForestClassifier

# Train Random Forest Classifier
rf_clf = RandomForestClassifier(n_estimators=100, random_state=42)
rf_clf.fit(X_train_scaled, y_train)

# Predict on the test set
y_pred_rf = rf_clf.predict(X_test_scaled)


# %% [markdown]
**Support Vector Machine**

# %% [code]
from sklearn.svm import SVC

# Train SVM Classifier
svm_clf = SVC(kernel='linear')
svm_clf.fit(X_train_scaled, y_train)

# Predict on the test set
y_pred_svm = svm_clf.predict(X_test_scaled)


# %% [markdown]
**RNN**

# %% [markdown]
Data Preprocessing for RNN Model

# %% [code]
from keras.utils import to_categorical

# Split into features and target
X = df[['Frequency', 'Loudness', 'Duration']].values
y = df['Emotion_Label'].values

# Reshape the data to fit the RNN input requirements (samples, time steps, features)
X = X.reshape((X.shape[0], 1, X.shape[1]))  # Reshape for RNN

# Split dataset into training and testing sets
X_train, X_test, y_train, y_test = train_test_split(X, y, test_size=0.2, random_state=42)

# Convert labels to categorical
y_train_cat = to_categorical(y_train)
y_test_cat = to_categorical(y_test)

# %% [markdown]
Build the RNN Model

# %% [code]
from keras.models import Sequential
from keras.layers import SimpleRNN, Dense

# Build the RNN model
model = Sequential()
model.add(SimpleRNN(32, input_shape=(X_train.shape[1], X_train.shape[2]), return_sequences=False))
model.add(Dense(2, activation='softmax'))  # 2 output classes

# Compile the model
model.compile(optimizer='adam', loss='categorical_crossentropy', metrics=['accuracy'])


# %% [markdown]
Train Model

# %% [code]
# Train the RNN model
history = model.fit(X_train, y_train_cat, epochs=10, batch_size=5, validation_split=0.2, verbose=1)


# %% [markdown]
RNN Model Prediction

# %% [code]
import numpy as np
# Evaluate the model
test_loss, test_accuracy = model.evaluate(X_test, y_test_cat, verbose=1)
print(f"Test Accuracy: {test_accuracy:.4f}")

# Predict on the test set
y_pred = model.predict(X_test)
y_pred_classes = np.argmax(y_pred, axis=1)


# %% [markdown]
**Model Evaluation**

# %% [code]
import matplotlib.pyplot as plt
from sklearn.metrics import roc_curve, auc

# Assuming you have y_test and predictions for each model: y_pred_rf, y_pred_svm, y_pred_classes

# Function to plot validation loss and accuracy
def plot_validation_metrics(history, model_name):
  plt.figure(figsize=(12, 4))
  plt.subplot(1, 2, 1)
  plt.plot(history.history['loss'], label='Training Loss')
  plt.plot(history.history['val_loss'], label='Validation Loss')
  plt.title(f'{model_name}: Training and Validation Loss')
  plt.xlabel('Epochs')
  plt.ylabel('Loss')
  plt.legend()

  plt.subplot(1, 2, 2)
  plt.plot(history.history['accuracy'], label='Training Accuracy')
  plt.plot(history.history['val_accuracy'], label='Validation Accuracy')
  plt.title(f'{model_name}: Training and Validation Accuracy')
  plt.xlabel('Epochs')
  plt.ylabel('Accuracy')
  plt.legend()
  plt.show()

# Function to plot ROC curve
def plot_roc_curve(y_true, y_pred_proba, model_name):
  fpr, tpr, thresholds = roc_curve(y_true, y_pred_proba)
  roc_auc = auc(fpr, tpr)

  plt.figure()
  plt.plot(fpr, tpr, color='darkorange', lw=2, label='ROC curve (area = %0.2f)' % roc_auc)
  plt.plot([0, 1], [0, 1], color='navy', lw=2, linestyle='--')
  plt.xlim([0.0, 1.0])
  plt.ylim([0.0, 1.05])
  plt.xlabel('False Positive Rate')
  plt.ylabel('True Positive Rate')
  plt.title(f'{model_name}: Receiver Operating Characteristic')
  plt.legend(loc="lower right")
  plt.savefig(f'{model_name}_roc_curve.jpg', dpi=300)
  plt.show()


# Plot for Random Forest
# plot_validation_metrics(history_rf, 'Random Forest')  # Assuming you have history for Random Forest
plot_roc_curve(y_test, rf_clf.predict_proba(X_test_scaled)[:, 1], 'Random Forest') # Assuming you have probabilities for RF


# Plot for SVM
plot_roc_curve(y_test, svm_clf.decision_function(X_test_scaled), 'SVM') # Assuming probabilities or decision function for SVM


# Plot for RNN
# plot_validation_metrics(history, 'RNN')
plot_roc_curve(y_test, y_pred[:, 1], 'RNN')


# %% [code]


from sklearn.metrics import confusion_matrix
import seaborn as sns
import matplotlib.pyplot as plt

# Assuming y_test contains the true labels and y_pred_rf contains the predicted labels
cm_rf = confusion_matrix(y_test, y_pred_rf)

# Plot the confusion matrix for Random Forest
plt.figure(figsize=(6, 4))
sns.heatmap(cm_rf, annot=True, fmt='d', cmap='Blues', xticklabels=['Distress/Arousal', 'Contentment/Calm'], yticklabels=['Distress/Arousal', 'Contentment/Calm'])
plt.xlabel('Predicted Label')
plt.ylabel('True Label')
plt.title('Confusion Matrix - Random Forest')
plt.savefig('confusion_matrix_rf.jpg', dpi=300)
plt.show()

# Assuming y_test contains the true labels and y_pred_svm contains the predicted labels
cm_svm = confusion_matrix(y_test, y_pred_svm)

# Plot the confusion matrix for SVM
plt.figure(figsize=(6, 4))
sns.heatmap(cm_svm, annot=True, fmt='d', cmap='Blues', xticklabels=['Distress/Arousal', 'Contentment/Calm'], yticklabels=['Distress/Arousal', 'Contentment/Calm'])
plt.xlabel('Predicted Label')
plt.ylabel('True Label')
plt.title('Confusion Matrix - SVM')
plt.savefig('confusion_matrix_svm.jpg', dpi=300)
plt.show()


# Assuming y_test contains the true labels and y_pred_classes contains the predicted labels for the RNN
cm_rnn = confusion_matrix(y_test, y_pred_classes)

# Plot the confusion matrix for RNN
plt.figure(figsize=(6, 4))
sns.heatmap(cm_rnn, annot=True, fmt='d', cmap='Blues', xticklabels=['Distress/Arousal', 'Contentment/Calm'], yticklabels=['Distress/Arousal', 'Contentment/Calm'])
plt.xlabel('Predicted Label')
plt.ylabel('True Label')
plt.title('Confusion Matrix - RNN')
plt.savefig('confusion_matrix_rnn.jpg', dpi=300)
plt.show()


# %% [code]
# Function to evaluate model
def evaluate_model(y_true, y_pred):
    accuracy = accuracy_score(y_true, y_pred)
    report = classification_report(y_true, y_pred, target_names=['Distress/Arousal', 'Contentment/Calm'])
    return accuracy, report

# Evaluate Random Forest
rf_accuracy, rf_report = evaluate_model(y_test, y_pred_rf)
print(f"Random Forest Accuracy: {rf_accuracy:.4f}")
print("Random Forest Classification Report:\n", rf_report)

# Evaluate SVM
svm_accuracy, svm_report = evaluate_model(y_test, y_pred_svm)
print(f"SVM Accuracy: {svm_accuracy:.4f}")
print("SVM Classification Report:\n", svm_report)


# Classification Report
from sklearn.metrics import classification_report

print("RNN Classification Report:")
print(classification_report(y_test, y_pred_classes, target_names=['Distress/Arousal', 'Contentment/Calm']))


# %% [markdown]
**Feature Importance**

# %% [code]


import pandas as pd
import matplotlib.pyplot as plt
# Feature Importance with Random Forest
importances = rf_clf.feature_importances_
feature_names = ['Frequency', 'Loudness', 'Duration']

# Create a DataFrame for better visualization
feature_importance_df = pd.DataFrame({'Feature': feature_names, 'Importance': importances})

# Sort features by importance
feature_importance_df = feature_importance_df.sort_values('Importance', ascending=False)

# Plot feature importance
plt.figure(figsize=(8, 6))
sns.barplot(x='Importance', y='Feature', data=feature_importance_df)
plt.title('Feature Importance')
plt.xlabel('Importance')
plt.ylabel('Feature')
plt.savefig('feature_importance.jpg', dpi=300)
plt.show()


# %% [markdown]
**Spectrum Analysis**

# %% [code]
import librosa
import librosa.display
import numpy as np
import matplotlib.pyplot as plt


# 7.45
audio_file = 'LFC.wav'
y, sr = librosa.load(audio_file)

# 1. Compute Spectral Centroid
spectral_centroid = librosa.feature.spectral_centroid(y=y, sr=sr)

# 2. Compute Spectral Bandwidth
spectral_bandwidth = librosa.feature.spectral_bandwidth(y=y, sr=sr)

# 3. Compute Spectral Roll-off (85% of total energy)
spectral_rolloff = librosa.feature.spectral_rolloff(y=y, sr=sr, roll_percent=0.85)

# 4. Compute MFCC (Mel-Frequency Cepstral Coefficients)
mfccs = librosa.feature.mfcc(y=y, sr=sr, n_mfcc=13)

# Plotting the features
plt.figure(figsize=(12, 8))

# Plot the Spectral Centroid
plt.subplot(4, 1, 1)
plt.semilogy(spectral_centroid.T, label='Spectral Centroid')
plt.ylabel('Hz')
plt.xticks([])
plt.title('Spectral Centroid')

# Plot the Spectral Bandwidth
plt.subplot(4, 1, 2)
plt.semilogy(spectral_bandwidth.T, label='Spectral Bandwidth')
plt.ylabel('Hz')
plt.xticks([])
plt.title('Spectral Bandwidth')

# Plot the Spectral Roll-off
plt.subplot(4, 1, 3)
plt.semilogy(spectral_rolloff.T, label='Spectral Roll-off')
plt.ylabel('Hz')
plt.xticks([])
plt.title('Spectral Roll-off')

# Plot the MFCC
plt.subplot(4, 1, 4)
librosa.display.specshow(mfccs, x_axis='time')
plt.colorbar()
plt.title('MFCC')

plt.tight_layout()
plt.show()
plt.savefig('spectral_LFC.jpg', dpi=300)


# Output feature values as well
print("Spectral Centroid (mean):", np.mean(spectral_centroid))
print("Spectral Bandwidth (mean):", np.mean(spectral_bandwidth))
print("Spectral Roll-off (mean):", np.mean(spectral_rolloff))
print("MFCCs (mean):", np.mean(mfccs, axis=1));


# %% [markdown]
**LFC Sound Spectrum Analysis**

# %% [code]
import librosa
import librosa.display
import numpy as np
import matplotlib.pyplot as plt


# 7.45
audio_file = 'LFC.wav'
y, sr = librosa.load(audio_file)

# 1. Compute Spectral Centroid
spectral_centroid = librosa.feature.spectral_centroid(y=y, sr=sr)

# 2. Compute Spectral Bandwidth
spectral_bandwidth = librosa.feature.spectral_bandwidth(y=y, sr=sr)

# 3. Compute Spectral Roll-off (85% of total energy)
spectral_rolloff = librosa.feature.spectral_rolloff(y=y, sr=sr, roll_percent=0.85)

# 4. Compute MFCC (Mel-Frequency Cepstral Coefficients)
mfccs = librosa.feature.mfcc(y=y, sr=sr, n_mfcc=13)

# Plotting the features
plt.figure(figsize=(12, 8))

# Plot the Spectral Centroid
plt.subplot(4, 1, 1)
plt.semilogy(spectral_centroid.T, label='Spectral Centroid')
plt.ylabel('Hz')
plt.xticks([])
plt.title('Spectral Centroid')

# Plot the Spectral Bandwidth
plt.subplot(4, 1, 2)
plt.semilogy(spectral_bandwidth.T, label='Spectral Bandwidth')
plt.ylabel('Hz')
plt.xticks([])
plt.title('Spectral Bandwidth')

# Plot the Spectral Roll-off
plt.subplot(4, 1, 3)
plt.semilogy(spectral_rolloff.T, label='Spectral Roll-off')
plt.ylabel('Hz')
plt.xticks([])
plt.title('Spectral Roll-off')

# Plot the MFCC
plt.subplot(4, 1, 4)
librosa.display.specshow(mfccs, x_axis='time')
plt.colorbar()
plt.title('MFCC')

plt.tight_layout()
plt.show()
plt.savefig('spectral_LFC.jpg', dpi=300)


# Output feature values as well
print("Spectral Centroid (mean):", np.mean(spectral_centroid))
print("Spectral Bandwidth (mean):", np.mean(spectral_bandwidth))
print("Spectral Roll-off (mean):", np.mean(spectral_rolloff))
print("MFCCs (mean):", np.mean(mfccs, axis=1));


# %% [markdown]
**LFC Temporal Analysis**

# %% [code]
import librosa
import librosa.display
import numpy as np
import matplotlib.pyplot as plt

# Load the audio file
audio_file = 'LFC.wav'
y, sr = librosa.load(audio_file)

# 1. Compute Duration
duration = librosa.get_duration(y=y, sr=sr)
print(f"Audio Duration: {duration:.2f} seconds")

# 2. Onset Detection (to detect events like beats or significant changes)
onsets = librosa.onset.onset_detect(y=y, sr=sr, backtrack=False, units='time')
print(f"Onsets (events detected): {onsets}")

# 3. Autocorrelation (Temporal patterns)
autocorr = librosa.autocorrelate(y)
lags = librosa.times_like(autocorr, sr=sr)

# 4. Event Interval Analysis (Time between consecutive events)
event_intervals = np.diff(onsets) if len(onsets) > 1 else [0]
print(f"Intervals between events: {event_intervals}")

# Plot Temporal Features
plt.figure(figsize=(12, 8))

# Plot the waveform (time-domain signal)
plt.subplot(3, 1, 1)
librosa.display.waveshow(y, sr=sr)
plt.title('Waveform (Time Domain)')
plt.xlabel('Time (s)')
plt.ylabel('Amplitude')

# Plot Onset Events
plt.subplot(3, 1, 2)
plt.vlines(onsets, ymin=min(y), ymax=max(y), color='r', alpha=0.9, linestyle='--', label='Onsets')
plt.legend()
plt.title('Onset Events (Red Lines)')

# Plot Autocorrelation
plt.subplot(3, 1, 3)
plt.plot(lags, autocorr, label='Autocorrelation')
plt.title('Autocorrelation (Temporal Patterns)')
plt.xlabel('Lag (seconds)')
plt.ylabel('Correlation')
plt.grid(True)
plt.tight_layout()
plt.show()

# Output feature values
print(f"Onset Intervals (mean): {np.mean(event_intervals):.2f} seconds")


# %% [markdown]
**LFC Amplitude and Energy Analysis**

# %% [code]
import librosa
import numpy as np
import matplotlib.pyplot as plt

# Load the audio file
audio_file = 'LFC.wav'
y, sr = librosa.load(audio_file)

# 1. Compute RMS Energy
rms = librosa.feature.rms(y=y)

# 2. Compute Zero-Crossing Rate
zero_crossings = librosa.feature.zero_crossing_rate(y)

# 3. Compute Amplitude Envelope (Using absolute value of the waveform)
amplitude_envelope = np.abs(y)

# Time array for plotting
frames = range(len(amplitude_envelope))
t = librosa.frames_to_time(frames, sr=sr)

# Plotting the features
plt.figure(figsize=(12, 8))

# Plot the waveform
plt.subplot(4, 1, 1)
librosa.display.waveshow(y, sr=sr)
plt.title('Waveform')

# Plot RMS Energy
plt.subplot(4, 1, 2)
plt.semilogy(librosa.times_like(rms), rms.T, label='RMS Energy')
plt.ylabel('Energy')
plt.xticks([])
plt.title('RMS Energy')

# Plot Zero-Crossing Rate
plt.subplot(4, 1, 3)
plt.plot(librosa.times_like(zero_crossings), zero_crossings.T, label='Zero-Crossing Rate')
plt.ylabel('Rate')
plt.xticks([])
plt.title('Zero-Crossing Rate')

# Plot Amplitude Envelope
plt.subplot(4, 1, 4)
plt.plot(t, amplitude_envelope, label='Amplitude Envelope')
plt.xlabel('Time (s)')
plt.ylabel('Amplitude')
plt.title('Amplitude Envelope')

plt.tight_layout()
plt.show()

# Output feature values
print(f"Mean RMS Energy: {np.mean(rms):.4f}")
print(f"Mean Zero-Crossing Rate: {np.mean(zero_crossings):.4f}")


# %% [markdown]
**LFC Formant Analysis**

# %% [code]
pip install praat-parselmouth --no-deps

# %% [code]

import parselmouth
import matplotlib.pyplot as plt
import numpy as np

# Load the audio file using Parselmouth (Praat)
audio_file = 'LFC.wav'  # Replace with your file
sound = parselmouth.Sound(audio_file)

# Perform formant analysis
formant = sound.to_formant_burg(time_step=0.01)  # You can adjust the time_step as needed

# Get formant frequencies (F1, F2, F3)
times = np.linspace(0, sound.get_total_duration(), formant.get_number_of_frames())
f1 = [formant.get_value_at_time(1, t) for t in times]  # F1 formant frequency
f2 = [formant.get_value_at_time(2, t) for t in times]  # F2 formant frequency
f3 = [formant.get_value_at_time(3, t) for t in times]  # F3 formant frequency

# Visualize the formants
plt.figure(figsize=(10, 6))
plt.plot(times, f1, label="F1 (First Formant)", color='r')
plt.plot(times, f2, label="F2 (Second Formant)", color='g')
plt.plot(times, f3, label="F3 (Third Formant)", color='b')
plt.title('Formant Frequencies Over Time')
plt.xlabel('Time (s)')
plt.ylabel('Frequency (Hz)')
plt.legend()
plt.grid(True)
plt.show()

# Output feature values (mean formant values)
f1_mean = np.nanmean(f1)  # Ignore NaN values
f2_mean = np.nanmean(f2)
f3_mean = np.nanmean(f3)

print(f"Mean F1 Frequency: {f1_mean:.2f} Hz")
print(f"Mean F2 Frequency: {f2_mean:.2f} Hz")
print(f"Mean F3 Frequency: {f3_mean:.2f} Hz")


# %% [markdown]
**LFC Prosodic Analysis**

# %% [code]
import librosa
import librosa.display
import numpy as np
import matplotlib.pyplot as plt

# Load the audio file
audio_file = 'LFC.wav'  # Replace with your audio file path
y, sr = librosa.load(audio_file)

# Extract the pitch (fundamental frequency, F0) using librosa's pitch tracking
f0, voiced_flag, voiced_probs = librosa.pyin(y, fmin=librosa.note_to_hz('C2'), fmax=librosa.note_to_hz('C7'))

# Time array for plotting
times = librosa.times_like(f0)

# Plot the pitch contour
plt.figure(figsize=(10, 6))
plt.plot(times, f0, label='Pitch Contour (F0)', color='b')
plt.title('Pitch Contour (F0) Over Time')
plt.xlabel('Time (s)')
plt.ylabel('Frequency (Hz)')
plt.grid(True)
plt.legend()
plt.show()

# Analyze pitch range (min and max F0)
pitch_min = np.nanmin(f0)  # Ignore NaN values (unvoiced regions)
pitch_max = np.nanmax(f0)
pitch_range = pitch_max - pitch_min

# Print pitch range
print(f"Pitch Range: {pitch_range:.2f} Hz")
print(f"Minimum Pitch (F0): {pitch_min:.2f} Hz")
print(f"Maximum Pitch (F0): {pitch_max:.2f} Hz")


# %% [markdown]
**HFC Sound Spectrum Analysis**


# %% [code]
import librosa
import librosa.display
import numpy as np
import matplotlib.pyplot as plt

audio_file = 'HFC.wav'
y, sr = librosa.load(audio_file)

# 1. Compute Spectral Centroid
spectral_centroid = librosa.feature.spectral_centroid(y=y, sr=sr)

# 2. Compute Spectral Bandwidth
spectral_bandwidth = librosa.feature.spectral_bandwidth(y=y, sr=sr)

# 3. Compute Spectral Roll-off (85% of total energy)
spectral_rolloff = librosa.feature.spectral_rolloff(y=y, sr=sr, roll_percent=0.85)

# 4. Compute MFCC (Mel-Frequency Cepstral Coefficients)
mfccs = librosa.feature.mfcc(y=y, sr=sr, n_mfcc=13)

# Plotting the features
plt.figure(figsize=(12, 8))

# Plot the Spectral Centroid
plt.subplot(4, 1, 1)
plt.semilogy(spectral_centroid.T, label='Spectral Centroid')
plt.ylabel('Hz')
plt.xticks([])
plt.title('Spectral Centroid')

# Plot the Spectral Bandwidth
plt.subplot(4, 1, 2)
plt.semilogy(spectral_bandwidth.T, label='Spectral Bandwidth')
plt.ylabel('Hz')
plt.xticks([])
plt.title('Spectral Bandwidth')

# Plot the Spectral Roll-off
plt.subplot(4, 1, 3)
plt.semilogy(spectral_rolloff.T, label='Spectral Roll-off')
plt.ylabel('Hz')
plt.xticks([])
plt.title('Spectral Roll-off')

# Plot the MFCC
plt.subplot(4, 1, 4)
librosa.display.specshow(mfccs, x_axis='time')
plt.colorbar()
plt.title('MFCC')

plt.tight_layout()
plt.show()

# Output feature values as well
print("Spectral Centroid (mean):", np.mean(spectral_centroid))
print("Spectral Bandwidth (mean):", np.mean(spectral_bandwidth))
print("Spectral Roll-off (mean):", np.mean(spectral_rolloff))
print("MFCCs (mean):", np.mean(mfccs, axis=1));


# %% [markdown]
**HFC Temporal Analysis**

# %% [code]
import librosa
import librosa.display
import numpy as np
import matplotlib.pyplot as plt

# Load the audio file
audio_file = 'HFC.wav'
y, sr = librosa.load(audio_file)

# 1. Compute Duration
duration = librosa.get_duration(y=y, sr=sr)
print(f"Audio Duration: {duration:.2f} seconds")

# 2. Onset Detection (to detect events like beats or significant changes)
onsets = librosa.onset.onset_detect(y=y, sr=sr, backtrack=False, units='time')
print(f"Onsets (events detected): {onsets}")

# 3. Autocorrelation (Temporal patterns)
autocorr = librosa.autocorrelate(y)
lags = librosa.times_like(autocorr, sr=sr)

# 4. Event Interval Analysis (Time between consecutive events)
event_intervals = np.diff(onsets) if len(onsets) > 1 else [0]
print(f"Intervals between events: {event_intervals}")

# Plot Temporal Features
plt.figure(figsize=(12, 8))

# Plot the waveform (time-domain signal)
plt.subplot(3, 1, 1)
librosa.display.waveshow(y, sr=sr)
plt.title('Waveform (Time Domain)')
plt.xlabel('Time (s)')
plt.ylabel('Amplitude')

# Plot Onset Events
plt.subplot(3, 1, 2)
plt.vlines(onsets, ymin=min(y), ymax=max(y), color='r', alpha=0.9, linestyle='--', label='Onsets')
plt.legend()
plt.title('Onset Events (Red Lines)')

# Plot Autocorrelation
plt.subplot(3, 1, 3)
plt.plot(lags, autocorr, label='Autocorrelation')
plt.title('Autocorrelation (Temporal Patterns)')
plt.xlabel('Lag (seconds)')
plt.ylabel('Correlation')
plt.grid(True)
plt.tight_layout()
plt.show()

# Output feature values
print(f"Onset Intervals (mean): {np.mean(event_intervals):.2f} seconds")


# %% [markdown]
**HFC Amplitude and Energy Analysis**

# %% [code]
import librosa
import numpy as np
import matplotlib.pyplot as plt

# Load the audio file
audio_file = 'HFC.wav'
y, sr = librosa.load(audio_file)

# 1. Compute RMS Energy
rms = librosa.feature.rms(y=y)

# 2. Compute Zero-Crossing Rate
zero_crossings = librosa.feature.zero_crossing_rate(y)

# 3. Compute Amplitude Envelope (Using absolute value of the waveform)
amplitude_envelope = np.abs(y)

# Time array for plotting
frames = range(len(amplitude_envelope))
t = librosa.frames_to_time(frames, sr=sr)

# Plotting the features
plt.figure(figsize=(12, 8))

# Plot the waveform
plt.subplot(4, 1, 1)
librosa.display.waveshow(y, sr=sr)
plt.title('Waveform')

# Plot RMS Energy
plt.subplot(4, 1, 2)
plt.semilogy(librosa.times_like(rms), rms.T, label='RMS Energy')
plt.ylabel('Energy')
plt.xticks([])
plt.title('RMS Energy')

# Plot Zero-Crossing Rate
plt.subplot(4, 1, 3)
plt.plot(librosa.times_like(zero_crossings), zero_crossings.T, label='Zero-Crossing Rate')
plt.ylabel('Rate')
plt.xticks([])
plt.title('Zero-Crossing Rate')

# Plot Amplitude Envelope
plt.subplot(4, 1, 4)
plt.plot(t, amplitude_envelope, label='Amplitude Envelope')
plt.xlabel('Time (s)')
plt.ylabel('Amplitude')
plt.title('Amplitude Envelope')

plt.tight_layout()
plt.show()

# Output feature values
print(f"Mean RMS Energy: {np.mean(rms):.4f}")
print(f"Mean Zero-Crossing Rate: {np.mean(zero_crossings):.4f}")

# %% [markdown]
**HFC Formant Analysis**

# %% [code]
import parselmouth
import matplotlib.pyplot as plt
import numpy as np

# Load the audio file using Parselmouth (Praat)
audio_file = 'HFC.wav'  # Replace with your file
sound = parselmouth.Sound(audio_file)

# Perform formant analysis
formant = sound.to_formant_burg(time_step=0.01)  # You can adjust the time_step as needed

# Get formant frequencies (F1, F2, F3)
times = np.linspace(0, sound.get_total_duration(), formant.get_number_of_frames())
f1 = [formant.get_value_at_time(1, t) for t in times]  # F1 formant frequency
f2 = [formant.get_value_at_time(2, t) for t in times]  # F2 formant frequency
f3 = [formant.get_value_at_time(3, t) for t in times]  # F3 formant frequency

# Visualize the formants
plt.figure(figsize=(10, 6))
plt.plot(times, f1, label="F1 (First Formant)", color='r')
plt.plot(times, f2, label="F2 (Second Formant)", color='g')
plt.plot(times, f3, label="F3 (Third Formant)", color='b')
plt.title('Formant Frequencies Over Time')
plt.xlabel('Time (s)')
plt.ylabel('Frequency (Hz)')
plt.legend()
plt.grid(True)
plt.show()

# Output feature values (mean formant values)
f1_mean = np.nanmean(f1)  # Ignore NaN values
f2_mean = np.nanmean(f2)
f3_mean = np.nanmean(f3)

print(f"Mean F1 Frequency: {f1_mean:.2f} Hz")
print(f"Mean F2 Frequency: {f2_mean:.2f} Hz")
print(f"Mean F3 Frequency: {f3_mean:.2f} Hz")


# %% [markdown]
**HFC Prosodic Analysis**

# %% [code]
import librosa
import librosa.display
import numpy as np
import matplotlib.pyplot as plt

# Load the audio file
audio_file = 'HFC.wav'  # Replace with your audio file path
y, sr = librosa.load(audio_file)

# Extract the pitch (fundamental frequency, F0) using librosa's pitch tracking
f0, voiced_flag, voiced_probs = librosa.pyin(y, fmin=librosa.note_to_hz('C2'), fmax=librosa.note_to_hz('C7'))

# Time array for plotting
times = librosa.times_like(f0)

# Plot the pitch contour
plt.figure(figsize=(10, 6))
plt.plot(times, f0, label='Pitch Contour (F0)', color='b')
plt.title('Pitch Contour (F0) Over Time')
plt.xlabel('Time (s)')
plt.ylabel('Frequency (Hz)')
plt.grid(True)
plt.legend()
plt.show()

# Analyze pitch range (min and max F0)
pitch_min = np.nanmin(f0)  # Ignore NaN values (unvoiced regions)
pitch_max = np.nanmax(f0)
pitch_range = pitch_max - pitch_min

# Print pitch range
print(f"Pitch Range: {pitch_range:.2f} Hz")
print(f"Minimum Pitch (F0): {pitch_min:.2f} Hz")
print(f"Maximum Pitch (F0): {pitch_max:.2f} Hz")
