# Supplementary material for: Integrating multi-modal data fusion approaches for analysis of dairy cattle vocalizations
Source: Front Vet Sci. 2025 Nov 17;12:1704031. doi: 10.3389/fvets.2025.1704031 (PMC12667188; doi:10.3389/fvets.2025.1704031)
Supplement: SUPPLEMENTARY DATA SHEET 1 — Supplementary materials supporting reproducibility and implementation of the study, including: CowVocalizationImplementation.ipynb - Jupyter notebook outlining the model training and evaluation pipeline. cowvocalizationextraction.ipynb - Jupyter notebook describing the acoustic feature extraction workflow. CowVocalizationOntology.yaml - Structured ontology file mapping acoustic parameters to emotional states. combined_transcriptions.xlsx - File containing Whisper-generated vocalization transcriptions linked to acoustic features. [file Data_Sheet_1.ZIP › cow_vocalization_extraction.ipynb]

# %% [code]
from google.colab import drive
drive.mount('/content/drive')

# %% [code]
!pip install git+https://github.com/openai/whisper.git
!pip install torchaudio
!pip install librosa

# %% [code]
import os

sb_2124 = '/content/drive/My Drive/2 septembrie_OK/2 septembrie_OK/2122/HFC'
# sb_5382 = '/content/drive/My Drive/1 septembrie_OK/1 septembrie_OK/5420/LFC'
# sb_5381 = '/content/drive/My Drive/1 septembrie_OK/1 septembrie_OK/5420/HFC'

# Combine all the files
audio_files = []
for folder in [sb_2124]:
  # print(folder)
  audio_files.extend([os.path.join(folder, f) for f in os.listdir(folder) if f.endswith('.wav')])
audio_files

# %% [code]
import os
import whisper
import pandas as pd
from datetime import datetime
import torchaudio
import numpy as np
import librosa

# Load the Whisper model
model = whisper.load_model("small")  # Choose "small" or "base" as needed

# Function to extract acosutic features of the audios
def extract_acoustic_features(file_path):
    waveform, sample_rate = torchaudio.load(file_path)

    # Convert to numpy for librosa processing
    waveform_np = waveform.squeeze().numpy()

    # Calculate duration
    duration = waveform.size(1) / sample_rate

    # Calculate loudness (RMS in decibels)
    rms = np.sqrt(np.mean(waveform_np ** 2))  # Root Mean Square for loudness
    loudness = 20 * np.log10(rms + 1e-6)  # Convert to decibels

    # Frequency estimation using librosa's YIN algorithm for pitch tracking
    pitch = librosa.yin(waveform_np, fmin=librosa.note_to_hz('C2'), fmax=librosa.note_to_hz('C7'), sr=sample_rate)
    mean_frequency = np.mean(pitch[pitch > 0]) if len(pitch) > 0 else 0  # Take the mean of non-zero frequencies

    return {
        "duration": duration,
        "loudness": loudness,
        "mean_frequency": mean_frequency  # Mean frequency over time
    }


# Function to process each audio file
def process_audio_file(file_path, frequency_type):
    file_name = os.path.basename(file_path)

    # Extract date and time from file name (modify this if your naming convention is different)
    date_time_str = file_name.split('.')[0]  # Assuming file name contains date info
    try:
        date_time = datetime.strptime(date_time_str, '%Y-%m-%d_%H-%M-%S')  # Adjust format as needed
    except ValueError:
        date_time = datetime.now()  # If no date is found, use current time

    # Transcribe audio using Whisper
    result = model.transcribe(file_path)
    transcription = result['text']

    # Placeholder for acoustic features; modify as needed
    acoustic_features = extract_acoustic_features(file_path)

    return {
        "File name": file_name,
        "Date": date_time.date(),
        "Time": date_time.time(),
        "Frequency type": file_name,
        "Transcribed text": transcription,
        "Frequnecy": acoustic_features["mean_frequency"],
        "Loudness": acoustic_features["loudness"],
        "Duration": acoustic_features["duration"]
    }


# Define paths to your folders
# lfc_2124 = '/content/drive/My Drive/29 august_OK/29 august_OK/Sunete/0096_LFC'
# hfc_5382 = '/content/drive/My Drive/29 august_OK/29 august_OK/Sunete/0096_HFC'
# sb_2124 = '/content/drive/My Drive/29 august_OK/29 august_OK/Sunete/2126_LFC'
# sb_5382 = '/content/drive/My Drive/29 august_OK/29 august_OK/Sunete/2126_HFC'
# sb_2124 = '/content/drive/My Drive/30 august_OK/30 august_OK/2124/Sunete brute'
# sb_5382 = '/content/drive/My Drive/30 august_OK/30 august_OK/5382/Sunete brute'


sb_2124 = '/content/drive/My Drive/31 august_OK/31 august_OK/2134/LFC'
sb_2133_1 = '/content/drive/My Drive/31 august_OK/31 august_OK/2134/HFC'
sb_5382 = '/content/drive/My Drive/31 august_OK/31 august_OK/6604/LFC'
sb_5381 = '/content/drive/My Drive/31 august_OK/31 august_OK/6604/HFC'

# List of audio files from both folders
audio_files = []
for folder in [sb_2124, sb_5382, sb_5381,sb_2133_1]:
    audio_files.extend([os.path.join(folder, f) for f in os.listdir(folder) if f.endswith('.wav')])

# print(process_audio_file(sb_2124, 'HF'))

# Process all audio files and save to Excel
def process_audio_files_to_excel(audio_files, output_excel):
    results = []

    for file_path in audio_files:
        # Determine the frequency type based on the folder name
        # if '2124' in file_path:
        #     frequency_type = "LFC"
        # else:
        #     frequency_type = "HFC"
        frequency_type = "HFC"

        result = process_audio_file(file_path, frequency_type)
        results.append(result)
    # print(results)

    # Convert results to DataFrame and save to Excel
    df = pd.DataFrame(results)
    df.to_excel(output_excel, index=False)
    # return df
    # print(f"Transcriptions saved to {output_excel}")

# # Output Excel file path
output_excel = "transcriptions_hfclfc_31_aug_output.xlsx"

# # Run the processing and save to Excel
process_audio_files_to_excel(audio_files, output_excel)
