# Supplementary material for: Integrating multi-modal data fusion approaches for analysis of dairy cattle vocalizations
Source: Front Vet Sci. 2025 Nov 17;12:1704031. doi: 10.3389/fvets.2025.1704031 (PMC12667188; doi:10.3389/fvets.2025.1704031)
Supplement: SUPPLEMENTARY DATA SHEET 1 — Supplementary materials supporting reproducibility and implementation of the study, including: CowVocalizationImplementation.ipynb - Jupyter notebook outlining the model training and evaluation pipeline. cowvocalizationextraction.ipynb - Jupyter notebook describing the acoustic feature extraction workflow. CowVocalizationOntology.yaml - Structured ontology file mapping acoustic parameters to emotional states. combined_transcriptions.xlsx - File containing Whisper-generated vocalization transcriptions linked to acoustic features. [file Data_Sheet_1.ZIP › CowVocalizationOntology.yaml]

ontology:
  name: Cow Vocalization Ontology
  description: An ontology to categorize cow vocalizations based on emotional associations.

  sounds:
    - type: HFC
      frequency_range: 
        min: min 110.590488  # Example minimum frequency in Hz
        max: max 494.164509  # Example maximum frequency in Hz
      loudness_range:
        min: min -39.717799   # Example minimum loudness in dB
        max: max -2.449991    # Example maximum loudness in dB
      duration_range:
        min: min 0.638500    # Example minimum duration in seconds
        max: max 9.581437    # Example maximum duration in seconds
      emotional_association: Distress/Arousal

    - type: LFC
      frequency_range: 
        min: min 72.614775    # Example minimum frequency in Hz
        max: max 183.270184   # Example maximum frequency in Hz
      loudness_range:
        min: min -53.887831   # Example minimum loudness in dB
        max: max -8.161134    # Example maximum loudness in dB
      duration_range:
        min: min 0.650567     # Example minimum duration in seconds
        max: max 2.921958     # Example maximum duration in seconds
      emotional_association: Contentment/Calm
