# Supplementary material for: Integrating multi-modal data fusion approaches for analysis of dairy cattle vocalizations
Source: Front Vet Sci. 2025 Nov 17;12:1704031. doi: 10.3389/fvets.2025.1704031 (PMC12667188; doi:10.3389/fvets.2025.1704031)
Supplement: SUPPLEMENTARY DATA SHEET 1 — Supplementary materials supporting reproducibility and implementation of the study, including: CowVocalizationImplementation.ipynb - Jupyter notebook outlining the model training and evaluation pipeline. cowvocalizationextraction.ipynb - Jupyter notebook describing the acoustic feature extraction workflow. CowVocalizationOntology.yaml - Structured ontology file mapping acoustic parameters to emotional states. combined_transcriptions.xlsx - File containing Whisper-generated vocalization transcriptions linked to acoustic features. [file Data_Sheet_1.ZIP › Combined_transcriptions.xlsx]

## Sheet: Sheet1
File name	Date	Time	Frequency type	Transcribed text	Frequency	Loudness	Duration	HFC/LFC
HFC_11.15_2.wav	2024-09-25	16:49:52.904935	HFC		149.057	-36.933	1.17619	HFC
HFC_11.15_1.wav	2024-09-25	16:49:54.234614	HFC		174.535	-30.3998	1.4393	HFC
HFC_11.15.wav	2024-09-25	16:49:55.454506	HFC	MMMMMMMMMMMMMMMMMMMMMMMMMMMMMMMMMMMMMMMMMMMMMMMMMMMMMMMMMMMMMMMMMMMMMMMMMMMMMMMMMMMMMMMMMMMMMMMMMMMMMMMMMMMMMMMMMMMMMMMMMMMMMMMMMMMMMMMMMMMMMMMMMMMMMMMMMMMMMMMMMMMMMMMMMMMMMMMMMMMMMMMMMMMMMMMMMMMMMMMMMMMMMMMMMMMMMMMMMMMMMMMMMMMMMMMMMMMMMMMMMMMMMMMMMMMMMMMMMMMMMMMMMMMMMMMMMMMMMMMMMMMMMMMMMMMMMMMMMMMMMMMMMMMMMMMMMMMMMMMMMMMMMMMMMMMMMMMMMMMMMMMMMMMMMMMMMMMMMMMMMMMMMMMMMMMMMMMMMMMMMMMMMMMMMMMMMMMMMMM…	156.841	-33.6108	1.39286	HFC
HFC_10.45_2.wav	2024-09-25	16:50:00.904083	HFC	Boooooooooooooooooooooooooooooooooooooooooooooooooooooooooooooooooooooooooooooooooooooooooooooooooooooooooooooooooooooooooooooooooooooooooooooooooooooooooooooooooooooooooooooooooooooooooooooooooooooooooooooooooooooooooooooooooooooooooooooooooooooooooooooooooooooooooooooooooooooooooooooooooooooooooooooooooooooooooooooooooooooooooooooooooooooooooooooooooooooooooooooooooooooooooooooooooooooooooooooo…	157.349	-31.3034	1.59406	HFC
HFC_10.45_1.wav	2024-09-25	16:50:06.442652	HFC		152.279	-34.1566	1.73333	HFC
HFC_11.00.wav	2024-09-25	16:50:07.740313	HFC	Rrrrrrrrrrrrrrrrrrrrrrrrrrrrrrrrrrrrrrrrrrrrrrrrrrrrrrrrrrrrrrrrrrrrrrrrrrrrrrrrrrrrrrrrrrrrrrrrrrrrrrrrrrrrrrrrrrrrrrrrrrrrrrrrrrrrrrrrrrrrrrrrrrrrrrrrrrrrrrrrrrrrrrrrrrrrrrrrrrrrrrrrrrrrrrrrrrrrrrrrrrrrrrrrrrrrrrrrrrrrrrrrrrrrrrrrrrrrrrrrrrrrrrrrrrrrrrrrrrrrrrrrrrrrrrrrrrrrrrrrrrrrrrrrrrrrrrrrrrrrrrrrrrrrrrrrrrrrrrrrrrrrrrrrrrrrrrrrrrrrrrrrrrrrrrrrrrrrrrrrrrrrrrrrrrrrrrrrrrrrrrrrrrrrrrrrrrrrrrr…	143.739	-36.5424	1.82621	HFC
HFC_11.00_1.wav	2024-09-25	16:50:13.484128	HFC	Rrrrrrrrrrrrrrrrrrrrrrrrrrrrrrrrrrrrrrrrrrrrrrrrrrrrrrrrrrrrrrrrrrrrrrrrrrrrrrrrrrrrrrrrrrrrrrrrrrrrrrrrrrrrrrrrrrrrrrrrrrrrrrrrrrrrrrrrrrrrrrrrrrrrrrrrrrrrrrrrrrrrrrrrrrrrrrrrrrrrrrrrrrrrrrrrrrrrrrrrrrrrrrrrrrrrrrrrrrrrrrrrrrrrrrrrrrrrrrrrrrrrrrrrrrrrrrrrrrrrrrrrrrrrrrrrrrrrrrrrrrrrrrrrrrrrrrrrrrrrrrrrrrrrrrrrrrrrrrrrrrrrrrrrrrrrrrrrrrrrrrrrrrrrrrrrrrrrrrrrrrrrrrrrrrrrrrrrrrrrrrrrrrrrrrrrrrrrrrr…	165.836	-32.577	1.47025	HFC
HFC_11.00_2.wav	2024-09-25	16:50:19.119867	HFC		164.547	-39.7178	1.74882	HFC
HFC_10.45.wav	2024-09-25	16:50:20.460225	HFC		168.667	-36.4832	1.5012	HFC
HFC_10.30_2.wav	2024-09-25	16:50:21.696092	HFC		131.204	-38.9714	1.4393	HFC
HFC_10.30_1.wav	2024-09-25	16:50:22.943398	HFC		154.714	-36.4301	1.82621	HFC
HFC_10.15_2.wav	2024-09-25	16:50:24.184338	HFC		180.163	-38.605	0.990476	HFC
HFC_10.30.wav	2024-09-25	16:50:25.383771	HFC		140.083	-39.3545	1.79526	HFC
HFC_10.00_2.wav	2024-09-25	16:50:26.611205	HFC		161.304	-32.0925	1.62501	HFC
HFC_10.00_1.wav	2024-09-25	16:50:27.877626	HFC		138.018	-33.0011	1.8881	HFC
HFC_10.00.wav	2024-09-25	16:50:29.101117	HFC		148.978	-33.1115	1.70238	HFC
HFC_10.15.wav	2024-09-25	16:50:30.336264	HFC		147.962	-35.6196	1.7488	HFC
HFC_10.15_1.wav	2024-09-25	16:50:31.561611	HFC		174.991	-34.1918	1.45478	HFC
HFC_09.45_2.wav	2024-09-25	16:50:32.878126	HFC		165.495	-34.7131	1.79524	HFC
HFC_09.45_1.wav	2024-09-25	16:50:34.105569	HFC		149.346	-36.6144	1.56308	HFC
HFC_09.45.wav	2024-09-25	16:50:35.301659	HFC		124.074	-35.4712	1.47023	HFC
HFC_09.30_1.wav	2024-09-25	16:50:36.519247	HFC		158.182	-35.5971	1.40834	HFC
HFC_09.30_2.wav	2024-09-25	16:50:38.642388	HFC	you	132.304	-36.7916	1.68692	HFC
HFC_09.15.wav	2024-09-25	16:50:39.859052	HFC		156.498	-34.7983	1.45476	HFC
HFC_09.15_2.wav	2024-09-25	16:50:41.074800	HFC		142.516	-36.5324	1.84166	HFC
HFC_09.15_1.wav	2024-09-25	16:50:42.325145	HFC		161.271	-33.8264	1.73333	HFC
HFC_09.00_2.wav	2024-09-25	16:50:43.616648	HFC		150.253	-35.8644	1.6405	HFC
HFC_09.30.wav	2024-09-25	16:50:44.896307	HFC		147.037	-32.5152	1.59406	HFC
HFC_09.00_1.wav	2024-09-25	16:50:46.100199	HFC		131.604	-34.8507	1.73333	HFC
HFC_09.00.wav	2024-09-25	16:50:47.363137	HFC		146.53	-33.9727	1.59406	HFC
HFC_08.45_2.wav	2024-09-25	16:50:48.667348	HFC		157.561	-34.0494	1.60952	HFC
HFC_08.45_1.wav	2024-09-25	16:50:50.016045	HFC	Rrrrrrrrrrrrrrrrrrrrrrrrrrrrrrrrrrrrrrrrrrrrrrrrrrrrrrrrrrrrrrrrrrrrrrrrrrrrrrrrrrrrrrrrrrrrrrrrrrrrrrrrrrrrrrrrrrrrrrrrrrrrrrrrrrrrrrrrrrrrrrrrrrrrrrrrrrrrrrrrrrrrrrrrrrrrrrrrrrrrrrrrrrrrrrrrrrrrrrrrrrrrrrrrrrrrrrrrrrrrrrrrrrrrrrrrrrrrrrrrrrrrrrrrrrrrrrrrrrrrrrrrrrrrrrrrrrrrrrrrrrrrrrrrrrrrrrrrrrrrrrrrrrrrrrrrrrrrrrrrrrrrrrrrrrrrrrrrrrrrrrrrrrrrrrrrrrrrrrrrrrrrrrrrrrrrrrrrrrrrrrrrrrrrrrrrrrrrrrr…	174.479	-33.0836	1.68692	HFC
HFC_08.45.wav	2024-09-25	16:50:55.445503	HFC		141.403	-34.2118	1.74882	HFC
HFC_08.30_1.wav	2024-09-25	16:50:57.646611	HFC	HMMMMMMMMMMMMMMMMMMMMMMMMMMMMMMMMMMMMMMMMMMMMMMMMMMMMMMMMMMMMMMMMMMMMMMMMMMMMMMMMMMMMMMMMMMMMMMMMMMMMMMMMMMMMMMMMMMMMMMMMMMMMMMMMMMMMMMMMMMMMMMMMMMMMMMMMMMMMMMMMMMMMMMMMMMMMMMMMMMMMMMMMMMMMMMMMMMMMMMMMMMMMMMMMMMMMMMMMMMMMMMMMMMMMMMMMMMMMMMMMMMMMMMMMMMMMMMMMMMMMMMMMMMMMMMMMMMMMMMMMMMMMMMMMMMMMMMMMMMMMMMMMMMMMMMMMMMMMMMMMMMMMMMMMMMMMMMMMMMMMMMMMMMMMMMMMMMMMMMMMMMMMMMMMMMMMMMMMMMMMMMMMMMMMMMMMMMMMMM…	143.22	-38.2423	1.95	HFC
HFC_08.30.wav	2024-09-25	16:51:03.354895	HFC		199.171	-31.9189	1.25358	HFC
HFC_08.15_1.wav	2024-09-25	16:51:04.714760	HFC		153.768	-33.5545	1.79524	HFC
HFC_08.15_2.wav	2024-09-25	16:51:06.158201	HFC		158.132	-33.9317	1.67145	HFC
HFC_08.30_2.wav	2024-09-25	16:51:07.451013	HFC	Oh	163.948	-32.9912	1.51669	HFC
HFC_08.15.wav	2024-09-25	16:51:08.722509	HFC	Rrrrrrrrrrrrrrrrrrrrrrrrrrrrrrrrrrrrrrrrrrrrrrrrrrrrrrrrrrrrrrrrrrrrrrrrrrrrrrrrrrrrrrrrrrrrrrrrrrrrrrrrrrrrrrrrrrrrrrrrrrrrrrrrrrrrrrrrrrrrrrrrrrrrrrrrrrrrrrrrrrrrrrrrrrrrrrrrrrrrrrrrrrrrrrrrrrrrrrrrrrrrrrrrrrrrrrrrrrrrrrrrrrrrrrrrrrrrrrrrrrrrrrrrrrrrrrrrrrrrrrrrrrrrrrrrrrrrrrrrrrrrrrrrrrrrrrrrrrrrrrrrrrrrrrrrrrrrrrrrrrrrrrrrrrrrrrrrrrrrrrrrrrrrrrrrrrrrrrrrrrrrrrrrrrrrrrrrrrrrrrrrrrrrrrrrrrrrrrr…	148.622	-37.6072	1.57857	HFC
HFC_08.00_2.wav	2024-09-25	16:51:14.267944	HFC		139.056	-35.4087	1.54762	HFC
HFC_08.00_1.wav	2024-09-25	16:51:15.490880	HFC		165.165	-35.5822	1.4393	HFC
HFC_07.30_2.wav	2024-09-25	16:51:16.742068	HFC	MMMMMMMMMMMMMMMMMMMMMMMMMMMMMMMMMMMMMMMMMMMMMMMMMMMMMMMMMMMMMMMMMMMMMMMMMMMMMMMMMMMMMMMMMMMMMMMMMMMMMMMMMMMMMMMMMMMMMMMMMMMMMMMMMMMMMMMMMMMMMMMMMMMMMMMMMMMMMMMMMMMMMMMMMMMMMMMMMMMMMMMMMMMMMMMMMMMMMMMMMMMMMMMMMMMMMMMMMMMMMMMMMMMMMMMMMMMMMMMMMMMMMMMMMMMMMMMMMMMMMMMMMMMMMMMMMMMMMMMMMMMMMMMMMMMMMMMMMMMMMMMMMMMMMMMMMMMMMMMMMMMMMMMMMMMMMMMMMMMMMMMMMMMMMMMMMMMMMMMMMMMMMMMMMMMMMMMMMMMMMMMMMMMMMMMMMMMMMMM…	156.863	-33.4532	1.56311	HFC
HFC_07.30_1.wav	2024-09-25	16:51:22.236166	HFC		169.349	-35.9161	1.39288	HFC
HFC_07.45_2.wav	2024-09-25	16:51:23.473759	HFC		164.555	-32.1866	1.33095	HFC
HFC_08.00.wav	2024-09-25	16:51:24.656408	HFC		173.803	-36.4437	1.3	HFC
HFC_07.45.wav	2024-09-25	16:51:25.937188	HFC		201.213	-32.8594	1.08333	HFC
HFC_07.45_1.wav	2024-09-25	16:51:27.096748	HFC		128.12	-33.3544	1.3619	HFC
HFC_07.30.wav	2024-09-25	16:51:28.280703	HFC		151.811	-36.3323	1.5012	HFC
HFC_11.30_1.wav	2024-09-25	16:51:29.548138	HFC	Rrrrrrrrrrrrrrrrrrrrrrrrrrrrrrrrrrrrrrrrrrrrrrrrrrrrrrrrrrrrrrrrrrrrrrrrrrrrrrrrrrrrrrrrrrrrrrrrrrrrrrrrrrrrrrrrrrrrrrrrrrrrrrrrrrrrrrrrrrrrrrrrrrrrrrrrrrrrrrrrrrrrrrrrrrrrrrrrrrrrrrrrrrrrrrrrrrrrrrrrrrrrrrrrrrrrrrrrrrrrrrrrrrrrrrrrrrrrrrrrrrrrrrrrrrrrrrrrrrrrrrrrrrrrrrrrrrrrrrrrrrrrrrrrrrrrrrrrrrrrrrrrrrrrrrrrrrrrrrrrrrrrrrrrrrrrrrrrrrrrrrrrrrrrrrrrrrrrrrrrrrrrrrrrrrrrrrrrrrrrrrrrrrrrrrrrrrrrrrr…	156.74	-32.8302	1.77977	HFC
HFC_11.30_2.wav	2024-09-25	16:51:35.717846	HFC	Ooooooooooooooooooooooooooooooooooooooooooooooooooooooooooooooooooooooooooooooooooooooooooooooooooooooooooooooooooooooooooooooooooooooooooooooooooooooooooooooooooooooooooooooooooooooooooooooooooooooooooooooooooooooooooooooooooooooooooooooooooooooooooooooooooooooooooooooooooooooooooooooooooooooooooooooooooooooooooooooooooooooooooooooooooooooooooooooooooooooooooooooooooooooooooooooooooooooooooooooo…	148.397	-32.421	1.88812	HFC
HFC_11.30.wav	2024-09-25	16:51:41.113877	HFC	Rrrrrrrrrrrrrrrrrrrrrrrrrrrrrrrrrrrrrrrrrrrrrrrrrrrrrrrrrrrrrrrrrrrrrrrrrrrrrrrrrrrrrrrrrrrrrrrrrrrrrrrrrrrrrrrrrrrrrrrrrrrrrrrrrrrrrrrrrrrrrrrrrrrrrrrrrrrrrrrrrrrrrrrrrrrrrrrrrrrrrrrrrrrrrrrrrrrrrrrrrrrrrrrrrrrrrrrrrrrrrrrrrrrrrrrrrrrrrrrrrrrrrrrrrrrrrrrrrrrrrrrrrrrrrrrrrrrrrrrrrrrrrrrrrrrrrrrrrrrrrrrrrrrrrrrrrrrrrrrrrrrrrrrrrrrrrrrrrrrrrrrrrrrrrrrrrrrrrrrrrrrrrrrrrrrrrrrrrrrrrrrrrrrrrrrrrrrrrrr…	137.819	-37.0117	1.64048	HFC
LFC_10.00.wav	2024-09-25	16:51:46.654468	LFC	nnnamm... munuuuf	125.011	-19.4438	1.51579	LFC
LFC_11.00.wav	2024-09-25	16:51:49.008451	LFC	Yeah	149.683	-17.1797	1.53125	LFC
LFC_09.30.wav	2024-09-25	16:51:50.355190	LFC	LIKE ITyas	106.401	-23.4761	1.67046	LFC
LFC_08.45.wav	2024-09-25	16:52:05.556311	LFC		103.756	-25.6769	1.1755	LFC
LFC_08.00_2.wav	2024-09-25	16:52:06.814560	LFC		93.0918	-23.6039	1.93727	LFC
LFC_07.45.wav	2024-09-25	16:52:08.055394	LFC	MMMMMMMMMMMMMMMMMMMMMMMMMMMMMMMMMMMMMMMMMMMMMMMMMMMMMMMMMMMMMMMMMMMMMMMMMMMMMMMMMMMMMMMMMMMMMMMMMMMMMMMMMMMMMMMMMMMMMMMMMMMMMMMMMMMMMMMMMMMMMMMMMMMMMMMMMMMMMMMMMMMMMMMMMMMMMMMMMMMMMMMMMMMMMMMMMMMMMMMMMMMMMMMMMMMMMMMMMMMMMMMMMMMMMMMMMMMMMMMMMMMMMMMMMMMMMMMMMMMMMMMMMMMMMMMMMMMMMMMMMMMMMMMMMMMMMMMMMMMMMMMMMMMMMMMMMMMMMMMMMMMMMMMMMMMMMMMMMMMMMMMMMMMMMMMMMMMMMMMMMMMMMMMMMMMMMMMMMMMMMMMMMMMMMMMMMMMMMMM…	106.7	-23.3877	1.53125	LFC
LFC_07.45_2.wav	2024-09-25	16:52:13.996067	LFC	you	95.2325	-23.0739	1.61246	LFC
LFC_07.30_1.wav	2024-09-25	16:52:15.202640	LFC	you	88.367	-26.7063	1.33406	LFC
LFC_07.45_1.wav	2024-09-25	16:52:16.339993	LFC	Olising	119.352	-22.3086	1.48485	LFC
LFC_08.00_1.wav	2024-09-25	16:52:26.743577	LFC		96.3755	-23.5407	1.56604	LFC
LFC_07.30_2.wav	2024-09-25	16:52:27.918409	LFC	you	96.9159	-21.5132	1.11365	LFC
LFC_08.00.wav	2024-09-25	16:52:29.832774	LFC	Zoom, zoom, zoom.	129.579	-24.8132	1.51967	LFC
LFC_07.30.wav	2024-09-25	16:52:37.066569	LFC	you	88.8446	-26.0351	1.25285	LFC
HFC_11.15.wav	2024-09-25	16:52:38.269364	HFC	All right,	165.16	-9.49876	1.82513	HFC
HFC_11.00_2.wav	2024-09-25	16:52:40.536961	HFC	MMMMMMMMMMMMMMMMMMMMMMMMMMMMMMMMMMMMMMMMMMMMMMMMMMMMMMMMMMMMMMMMMMMMMMMMMMMMMMMMMMMMMMMMMMMMMMMMMMMMMMMMMMMMMMMMMMMMMMMMMMMMMMMMMMMMMMMMMMMMMMMMMMMMMMMMMMMMMMMMMMMMMMMMMMMMMMMMMMMMMMMMMMMMMMMMMMMMMMMMMMMMMMMMMMMMMMMMMMMMMMMMMMMMMMMMMMMMMMMMMMMMMMMMMMMMMMMMMMMMMMMMMMMMMMMMMMMMMMMMMMMMMMMMMMMMMMMMMMMMMMMMMMMMMMMMMMMMMMMMMMMMMMMMMMMMMMMMMMMMMMMMMMMMMMMMMMMMMMMMMMMMMMMMMMMMMMMMMMMMMMMMMMMMMMMMMMMMMMM…	201.242	-5.00457	1.76327	HFC
HFC_11.00_1.wav	2024-09-25	16:52:46.211065	HFC	gadget Ew oh	172.874	-7.02997	1.80967	HFC
HFC_10.30_1.wav	2024-09-25	16:53:01.252643	HFC	Okay.	150.853	-14.4874	1.59312	HFC
HFC_10.45.wav	2024-09-25	16:53:16.279786	HFC	MMMMMMMMMMMMMMMMMMMMMMMMMMMMMMMMMMMMMMMMMMMMMMMMMMMMMMMMMMMMMMMMMMMMMMMMMMMMMMMMMMMMMMMMMMMMMMMMMMMMMMMMMMMMMMMMMMMMMMMMMMMMMMMMMMMMMMMMMMMMMMMMMMMMMMMMMMMMMMMMMMMMMMMMMMMMMMMMMMMMMMMMMMMMMMMMMMMMMMMMMMMMMMMMMMMMMMMMMMMMMMMMMMMMMMMMMMMMMMMMMMMMMMMMMMMMMMMMMMMMMMMMMMMMMMMMMMMMMMMMMMMMMMMMMMMMMMMMMMMMMMMMMMMMMMMMMMMMMMMMMMMMMMMMMMMMMMMMMMMMMMMMMMMMMMMMMMMMMMMMMMMMMMMMMMMMMMMMMMMMMMMMMMMMMMMMMMMMMMM…	200.299	-4.39634	1.59312	HFC
HFC_10.45_2.wav	2024-09-25	16:53:21.637712	HFC	...	215.769	-3.40294	1.53125	HFC
HFC_10.30_2.wav	2024-09-25	16:53:40.679885	HFC	escalat	200.117	-4.89408	1.48485	HFC
HFC_10.30.wav	2024-09-25	16:53:52.697972	HFC	RUUUN!	190.695	-7.31441	1.33017	HFC
HFC_10.45_1.wav	2024-09-25	16:54:03.382137	HFC	HMMMMMMMMMMMMMMMMM	205.862	-2.89535	1.6086	HFC
HFC_11.00.wav	2024-09-25	16:54:18.702126	HFC	No, no, no.	190.378	-6.39648	1.56219	HFC
HFC_10.15_2.wav	2024-09-25	16:54:19.969165	HFC		189.684	-8.74883	1.39206	HFC
HFC_10.15_1.wav	2024-09-25	16:54:21.210080	HFC		209.415	-7.81952	1.62406	HFC
HFC_10.15.wav	2024-09-25	16:54:23.000001	HFC	MMMMMMMMMMMMMMMMMM	169.391	-11.4256	1.40752	HFC
HFC_09.45.wav	2024-09-25	16:54:34.311552	HFC	MWAHHHHH	153.809	-10.3298	1.77873	HFC
HFC_10.00.wav	2024-09-25	16:54:53.708490	HFC	MMMMMM	170.506	-11.8006	1.33019	HFC
HFC_09.45_1.wav	2024-09-25	16:55:03.858874	HFC	Ugh.	164.923	-12.4496	1.51579	HFC
HFC_10.00_1.wav	2024-09-25	16:55:19.678142	HFC	.	214.495	-4.16483	1.655	HFC
HFC_09.30_2.wav	2024-09-25	16:55:39.291607	HFC	Mmm.	204.882	-5.60158	1.68592	HFC
HFC_09.45_2.wav	2024-09-25	16:55:45.685982	HFC	MMMMMMMMMMMMMMMMMMMMMMMMMMMMMMMMMMMMMMMMMMMMMMMMMMMMMMMMMMMMMMMMMMMMMMMMMMMMMMMMMMMMMMMMMMMMMMMMMMMMMMMMMMMMMMMMMMMMMMMMMMMMMMMMMMMMMMMMMMMMMMMMMMMMMMMMMMMMMMMMMMMMMMMMMMMMMMMMMMMMMMMMMMMMMMMMMMMMMMMMMMMMMMMMMMMMMMMMMMMMMMMMMMMMMMMMMMMMMMMMMMMMMMMMMMMMMMMMMMMMMMMMMMMMMMMMMMMMMMMMMMMMMMMMMMMMMMMMMMMMMMMMMMMMMMMMMMMMMMMMMMMMMMMMMMMMMMMMMMMMMMMMMMMMMMMMMMMMMMMMMMMMMMMMMMMMMMMMMMMMMMMMMMMMMMMMMMMMMMM…	215.171	-4.73831	1.40752	HFC
HFC_10.00_2.wav	2024-09-25	16:55:51.250924	HFC	C'mon!!	174.926	-10.5586	1.57767	HFC
HFC_09.30_1.wav	2024-09-25	16:56:06.151223	HFC	You	192.87	-5.29624	1.94887	HFC
HFC_09.30.wav	2024-09-25	16:56:08.435908	HFC	MMMMMMMMMMMMMMMM	182.132	-6.61085	1.76325	HFC
HFC_09.15_2.wav	2024-09-25	16:56:23.334550	HFC		167.066	-9.88267	1.51577	HFC
HFC_09.00_2.wav	2024-09-25	16:56:24.564219	HFC		189.927	-7.48898	1.60858	HFC
HFC_09.00_1.wav	2024-09-25	16:56:25.862525	HFC	USS	196.972	-7.97485	1.57767	HFC
HFC_09.00.wav	2024-09-25	16:56:44.930007	HFC	RRRRRRRRRRRRRRRR	179.806	-5.93283	2.119	HFC
HFC_08.45_2.wav	2024-09-25	16:56:57.286194	HFC	mmm philosophy 22	163.337	-13.0937	2.01075	HFC
HFC_08.45_1.wav	2024-09-25	16:57:12.217272	HFC	n<|ja|> За	163.316	-12.1557	1.65498	HFC
HFC_09.15.wav	2024-09-25	16:57:27.607490	HFC	Noooooooooooooooooooooooooooooooooooooooooooooooooooooooooooooooooooooooooooooooooooooooooooooooooooooooooooooooooooooooooooooooooooooooooooooooooooooooooooooooooooooooooooooooooooooooooooooooooooooooooooooooooooooooooooooooooooooooooooooooooooooooooooooooooooooooooooooooooooooooooooooooooooooooooooooooooooooooooooooooooooooooooooooooooooooooooooooooooooooooooooooooooooooooooooooooooooooooooooooo…	173.647	-7.82797	1.887	HFC
HFC_09.15_1.wav	2024-09-25	16:57:32.989013	HFC	Grrrrr...	204.171	-3.64809	2.49021	HFC
HFC_08.45.wav	2024-09-25	16:57:47.874670	HFC	E這邊	192.707	-4.93894	1.46938	HFC
HFC_08.30_2.wav	2024-09-25	16:58:01.788767	HFC	Hmmmm?	172.412	-8.74487	1.37658	HFC
HFC_08.30_1.wav	2024-09-25	16:58:17.394888	HFC	battery die	171.925	-10.325	1.71687	HFC
HFC_08.15.wav	2024-09-25	16:58:28.778220	HFC	Rium	154.378	-14.2677	1.6086	HFC
HFC_08.15_2.wav	2024-09-25	16:58:39.546400	HFC	MMMMMMMMMMMMMMMM	170.905	-9.42472	1.03631	HFC
HFC_08.15_1.wav	2024-09-25	16:58:54.385247	HFC	Mm'mm совершing	150.106	-12.8415	1.67046	HFC
HFC_08.30.wav	2024-09-25	16:59:09.582683	HFC	mmm	127.244	-13.6439	1.42298	HFC
HFC_11.15_1.wav	2024-09-25	16:59:25.554619	HFC		185.726	-8.90238	1.6086	HFC
HFC_11.15_2.wav	2024-09-25	16:59:26.751504	HFC	cotton	223.374	-2.66939	1.77873	HFC
HFC_11.30.wav	2024-09-25	16:59:46.406211	HFC	MMMMMMMMMMMMMMMMMMMMMM	197.183	-6.24994	1.42298	HFC
HFC_11.30_2.wav	2024-09-25	17:00:01.334357	HFC	RRRRRRRRRRRRRRRRRRRRRRRRRR	221.624	-3.27971	1.6086	HFC
HFC_11.30_1.wav	2024-09-25	17:00:11.744136	HFC	HMMMMMMMMMMMMMMMMMMMMMMMMMMMMMMMMMMMMMMMMMMMMMMMMMMMMMMMMMMMMMMMMMMMMMMMMMMMMMMMMMMMMMMMMMMMMMMMMMMMMMMMMMMMMMMMMMMMMMMMMMMMMMMMMMMMMMMMMMMMMMMMMMMMMMMMMMMMMMMMMMMMMMMMMMMMMMMMMMMMMMMMMMMMMMMMMMMMMMMMMMMMMMMMMMMMMMMMMMMMMMMMMMMMMMMMMMMMMMMMMMMMMMMMMMMMMMMMMMMMMMMMMMMMMMMMMMMMMMMMMMMMMMMMMMMMMMMMMMMMMMMMMMMMMMMMMMMMMMMMMMMMMMMMMMMMMMMMMMMMMMMMMMMMMMMMMMMMMMMMMMMMMMMMMMMMMMMMMMMMMMMMMMMMMMMMMMMMMMM…	229.353	-3.45629	1.50033	HFC
LFC_08.30.wav	2024-09-25	17:00:17.357947	LFC		82.752	-53.8878	1.64048	LFC
LFC_08.00.wav	2024-09-25	17:00:18.683859	LFC		132.651	-39.8172	1.3619	LFC
LFC_07.30.wav	2024-09-25	17:00:19.993164	LFC		99.956	-52.0828	1.81073	LFC
LFC_08.45_1.wav	2024-09-25	16:42:48.582188	LFC		91.7729	-29.6881	2.07319	LFC
LFC_09.00.wav	2024-09-25	16:42:49.832928	LFC	Bye beloved!	92.7382	-28.6263	2.11496	LFC
LFC_09.15.wav	2024-09-25	16:43:05.131736	LFC	HMMMMMMMMMMMMMMMMMMMMMMMMMMMMMMMMMMMMMMMMMMMMMMMMMMMMMMMMMMMMMMMMMMMMMMMMMMMMMMMMMMMMMMMMMMMMMMMMMMMMMMMMMMMMMMMMMMMMMMMMMMMMMMMMMMMMMMMMMMMMMMMMMMMMMMMMMMMMMMMMMMMMMMMMMMMMMMMMMMMMMMMMMMMMMMMMMMMMMMMMMMMMMMMMMMMMMMMMMMMMMMMMMMMMMMMMMMMMMMMMMMMMMMMMMMMMMMMMMMMMMMMMMMMMMMMMMMMMMMMMMMMMMMMMMMMMMMMMMMMMMMMMMMMMMMMMMMMMMMMMMMMMMMMMMMMMMMMMMMMMMMMMMMMMMMMMMMMMMMMMMMMMMMMMMMMMMMMMMMMMMMMMMMMMMMMMMMMMMM…	91.2042	-29.7189	1.66969	LFC
LFC_08.30_2.wav	2024-09-25	16:43:10.211961	LFC		87.9109	-30.6589	1.85058	LFC
LFC_08.30_1.wav	2024-09-25	16:43:10.965837	LFC		94.4012	-29.834	1.93404	LFC
LFC_08.30.wav	2024-09-25	16:43:12.674540	LFC	Steele	81.9999	-29.098	2.21235	LFC
LFC_07.45_1.wav	2024-09-25	16:43:23.414653	LFC	You	88.087	-29.9424	2.19842	LFC
LFC_08.00_1.wav	2024-09-25	16:43:24.102106	LFC	UHHHHHHHHHHHHHH	92.77	-25.4215	2.92196	LFC
LFC_08.00.wav	2024-09-25	16:43:39.295083	LFC	Dr beforehand was not there Fine hid hidden i hidden did Oh I am I I	104.871	-26.3389	1.54448	LFC
LFC_08.15_1.wav	2024-09-25	16:43:50.789863	LFC		85.7507	-31.3791	1.54448	LFC
LFC_08.00_2.wav	2024-09-25	16:43:51.529270	LFC	You	95.8681	-25.9806	1.46098	LFC
LFC_08.15.wav	2024-09-25	16:43:52.216992	LFC	Uhhhhhhhhhhhhhhhhhhhhhhhhhhhhhhhhhhhhhhhhhhhhhhhhhhhhhhhhhhhhhhhhhhhhhhhhhhhhhhhhhhhhhhhhhhhhhhhhhhhhhhhhhhhhhhhhhhhhhhhhhhhhhhhhhhhhhhhhhhhhhhhhhhhhhhhhhhhhhhhhhhhhhhhhhhhhhhhhhhhhhhhhhhhhhhhhhhhhhhhhhhhhhhhhhhhhhhhhhhhhhhhhhhhhhhhhhhhhhhhhhhhhhhhhhhhhhhhhhhhhhhhhhhhhhhhhhhhhhhhhhhhhhhhhhhhhhhhhhhhhhhhhhhhhhhhhhhhhhhhhhhhhhhhhhhhhhhhhhhhhhhhhhhhhhhhhhhhhhhhhhhhhhhhhhhhhhhhhhhhhhhhhhhhhhhhhhhhhhh…	82.4063	-30.6133	1.85056	LFC
LFC_08.15_2.wav	2024-09-25	16:43:58.129693	LFC	hh guns	86.94	-31.0836	1.72535	LFC
LFC_07.45.wav	2024-09-25	16:44:13.312859	LFC	The Gou Welcome销	82.6432	-30.274	1.29402	LFC
LFC_07.30_2.wav	2024-09-25	16:44:28.600644	LFC	thereby re-the Fatherings	83.9009	-30.9205	2.04537	LFC
LFC_07.30_1.wav	2024-09-25	16:44:40.210055	LFC	R leave	83.0131	-31.0669	2.42106	LFC
LFC_07.30.wav	2024-09-25	16:44:50.514882	LFC	EEEEEEEEEEEEEEEEEEEEEEEEEEEEEEEEEEEEEEEEEEEEEEEEEEEEEEEEEEEEEEEEEEEEEEEEEEEEEEEEEEEEEEEEEEEEEEEEEEEEEEEEEEEEEEEEEEEEEEEEEEEEEEEEEEEEEEEEEEEEEEEEEEEEEEEEEEEEEEEEEEEEEEEEEEEEEEEEEEEEEEEEEEEEEEEEEEEEEEEEEEEEEEEEEEEEEEEEEEEEEEEEEEEEEEEEEEEEEEEEEEEEEEEEEEEEEEEEEEEEEEEEEEEEEEEEEEEEEEEEEEEEEEEEEEEEEEEEEEEEEEEEEEEEEEEEEEEEEEEEEEEEEEEEEEEEEEEEEEEEEEEEEEEEEEEEEEEEEEEEEEEEEEEEEEEEEEEEEEEEEEEEEEEEEEEEEEEEEEE…	84.004	-31.2121	1.75317	LFC
LFC_09.00_2.wav	2024-09-25	16:44:55.744217	LFC	Aaaaaaaaaaaaaaaaaaaaaaaaaaaaaaaaaaaaaaaaaaaaaaaaaaaaaaaaaaaaaaaaaaaaaaaaaaaaaaaaaaaaaaaaaaaaaaaaaaaaaaaaaaaaaaaaaaaaaaaaaaaaaaaaaaaaaaaaaaaaaaaaaaaaaaaaaaaaaaaaaaaaaaaaaaaaaaaaaaaaaaaaaaaaaaaaaaaaaaaaaaaaaaaaaaaaaaaaaaaaaaaaaaaaaaaaaaaaaaaaaaaaaaaaaaaaaaaaaaaaaaaaaaaaaaaaaaaaaaaaaaaaaaaaaaaaaaaaaaaaaaaaaaaaaaaaaaaaaaaaaaaaaaaaaaaaaaaaaaaaaaaaaaaaaaaaaaaaaaaaaaaaaaaaaaaaaaaaaaaaaaaaaaaaaaaaaaaaaaa…	83.6941	-28.3415	2.7689	LFC
LFC_09.15_1.wav	2024-09-25	16:45:00.637772	LFC	hrrrrr	87.4157	-30.4176	2.03146	LFC
LFC_08.45.wav	2024-09-25	16:45:16.009268	LFC	Thee- пар	90.6201	-31.1626	1.53054	LFC
LFC_09.00_1.wav	2024-09-25	16:45:26.729276	LFC	HMMMMMMMMMMMMMMMMMMMMMMMMMMMMMMMMMMMMMMMMMMMMMMMMMMMMMMMMMMMMMMMMMMMMMMMMMMMMMMMMMMMMMMMMMMMMMMMMMMMMMMMMMMMMMMMMMMMMMMMMMMMMMMMMMMMMMMMMMMMMMMMMMMMMMMMMMMMMMMMMMMMMMMMMMMMMMMMMMMMMMMMMMMMMMMMMMMMMMMMMMMMMMMMMMMMMMMMMMMMMMMMMMMMMMMMMMMMMMMMMMMMMMMMMMMMMMMMMMMMMMMMMMMMMMMMMMMMMMMMMMMMMMMMMMMMMMMMMMMMMMMMMMMMMMMMMMMMMMMMMMMMMMMMMMMMMMMMMMMMMMMMMMMMMMMMMMMMMMMMMMMMMMMMMMMMMMMMMMMMMMMMMMMMMMMMMMMMMMM…	79.3442	-29.6524	1.64187	LFC
LFC_08.45_2.wav	2024-09-25	16:45:32.654283	LFC	HMMMMMMMMMMMMMMMMMMMMMMMMMMMMMMMMMMMMMMMMMMMMMMMMMMMMMMMMMMMMMMMMMMMMMMMMMMMMMMMMMMMMMMMMMMMMMMMMMMMMMMMMMMMMMMMMMMMMMMMMMMMMMMMMMMMMMMMMMMMMMMMMMMMMMMMMMMMMMMMMMMMMMMMMMMMMMMMMMMMMMMMMMMMMMMMMMMMMMMMMMMMMMMMMMMMMMMMMMMMMMMMMMMMMMMMMMMMMMMMMMMMMMMMMMMMMMMMMMMMMMMMMMMMMMMMMMMMMMMMMMMMMMMMMMMMMMMMMMMMMMMMMMMMMMMMMMMMMMMMMMMMMMMMMMMMMMMMMMMMMMMMMMMMMMMMMMMMMMMMMMMMMMMMMMMMMMMMMMMMMMMMMMMMMMMMMMMMMMM…	83.3983	-28.9902	1.66969	LFC
LFC_11.30.wav	2024-09-25	16:45:37.454359	LFC	많은	78.4776	-32.2128	1.94585	LFC
LFC_10.45.wav	2024-09-25	16:45:52.377949	LFC	HMMMMMMMMMMMMMMMMMMMMMMMMMMMMMMMMMMMMMMMMMMMMMMMMMMMMMMMMMMMMMMMMMMMMMMMMMMMMMMMMMMMMMMMMMMMMMMMMMMMMMMMMMMMMMMMMMMMMMMMMMMMMMMMMMMMMMMMMMMMMMMMMMMMMMMMMMMMMMMMMMMMMMMMMMMMMMMMMMMMMMMMMMMMMMMMMMMMMMMMMMMMMMMMMMMMMMMMMMMMMMMMMMMMMMMMMMMMMMMMMMMMMMMMMMMMMMMMMMMMMMMMMMMMMMMMMMMMMMMMMMMMMMMMMMMMMMMMMMMMMMMMMMMMMMMMMMMMMMMMMMMMMMMMMMMMMMMMMMMMMMMMMMMMMMMMMMMMMMMMMMMMMMMMMMMMMMMMMMMMMMMMMMMMMMMMMMMMMMM…	85.0338	-30.985	1.98971	LFC
LFC_10.30.wav	2024-09-25	16:45:57.639474	LFC		84.4394	-30.3707	1.53056	LFC
LFC_10.15.wav	2024-09-25	16:45:58.660170	LFC	Rrrrrrrrrrrrrrrrrrrrrrrrrrrrrrrrrrrrrrrrrrrrrrrrrrrrrrrrrrrrrrrrrrrrrrrrrrrrrrrrrrrrrrrrrrrrrrrrrrrrrrrrrrrrrrrrrrrrrrrrrrrrrrrrrrrrrrrrrrrrrrrrrrrrrrrrrrrrrrrrrrrrrrrrrrrrrrrrrrrrrrrrrrrrrrrrrrrrrrrrrrrrrrrrrrrrrrrrrrrrrrrrrrrrrrrrrrrrrrrrrrrrrrrrrrrrrrrrrrrrrrrrrrrrrrrrrrrrrrrrrrrrrrrrrrrrrrrrrrrrrrrrrrrrrrrrrrrrrrrrrrrrrrrrrrrrrrrrrrrrrrrrrrrrrrrrrrrrrrrrrrrrrrrrrrrrrrrrrrrrrrrrrrrrrrrrrrrrrrr…	92.7928	-31.9588	1.21054	LFC
LFC_11.00.wav	2024-09-25	16:46:03.504127	LFC		84.8754	-30.5968	1.3775	LFC
LFC_09.45_1.wav	2024-09-25	16:46:04.183820	LFC		83.5192	-30.979	1.61404	LFC
LFC_09.45.wav	2024-09-25	16:46:04.885088	LFC		90.3687	-30.2133	1.32183	LFC
LFC_07.30.wav	2024-09-25	16:46:05.963928	LFC		101.281	-50.4022	1.83769	LFC
LFC_11.15.wav	2024-09-25	16:46:06.672003	LFC		106.546	-50.8782	1.22045	LFC
LFC_08.00.wav	2024-09-25	16:46:07.511572	LFC		123.06	-44.4407	0.981973	LFC
HFC_09.00_2.wav	2024-09-25	16:46:08.240447	HFC		210.196	-29.2654	1.76755	HFC
HFC_09.15.wav	2024-09-25	16:46:08.966011	HFC	you	224.045	-36.0278	1.43088	HFC
HFC_08.45_2.wav	2024-09-25	16:46:09.720667	HFC	you	213.527	-33.7873	1.31864	HFC
HFC_09.00_1.wav	2024-09-25	16:46:10.538083	HFC		268.838	-29.1143	1.64129	HFC
HFC_09.15_1.wav	2024-09-25	16:46:11.375649	HFC		240.791	-32.7245	1.57116	HFC
HFC_08.45_1.wav	2024-09-25	16:46:12.190259	HFC		242.225	-35.3185	1.31866	HFC
HFC_08.45.wav	2024-09-25	16:46:12.931697	HFC		261.203	-37.0431	1.69741	HFC
HFC_08.30_1.wav	2024-09-25	16:46:13.639619	HFC		233.374	-28.7722	1.34669	HFC
HFC_08.30_2.wav	2024-09-25	16:46:14.367393	HFC		186.993	-29.8137	1.15032	HFC
HFC_08.30.wav	2024-09-25	16:46:15.075945	HFC		198.158	-30.9553	1.2485	HFC
HFC_08.15.wav	2024-09-25	16:46:15.775081	HFC		175.721	-33.8198	1.40281	HFC
HFC_08.15_1.wav	2024-09-25	16:46:16.498181	HFC		231.333	-34.4673	2.00603	HFC
HFC_08.00_2.wav	2024-09-25	16:46:17.242758	HFC		232.359	-33.6399	1.72546	HFC
HFC_08.00_1.wav	2024-09-25	16:46:18.303179	HFC	Rrrrrrrrrrrrrrrrrrrrrrrrrrrrrrrrrrrrrrrrrrrrrrrrrrrrrrrrrrrrrrrrrrrrrrrrrrrrrrrrrrrrrrrrrrrrrrrrrrrrrrrrrrrrrrrrrrrrrrrrrrrrrrrrrrrrrrrrrrrrrrrrrrrrrrrrrrrrrrrrrrrrrrrrrrrrrrrrrrrrrrrrrrrrrrrrrrrrrrrrrrrrrrrrrrrrrrrrrrrrrrrrrrrrrrrrrrrrrrrrrrrrrrrrrrrrrrrrrrrrrrrrrrrrrrrrrrrrrrrrrrrrrrrrrrrrrrrrrrrrrrrrrrrrrrrrrrrrrrrrrrrrrrrrrrrrrrrrrrrrrrrrrrrrrrrrrrrrrrrrrrrrrrrrrrrrrrrrrrrrrrrrrrrrrrrrrrrrrrr…	218.436	-36.2593	1.89381	HFC
HFC_08.15_2.wav	2024-09-25	16:46:23.490379	HFC		204.212	-28.1766	1.54311	HFC
HFC_08.00.wav	2024-09-25	16:46:24.342181	HFC		169.255	-36.7201	1.36073	HFC
HFC_07.45_2.wav	2024-09-25	16:46:25.627983	HFC		259.172	-33.0599	1.93587	HFC
HFC_07.45_1.wav	2024-09-25	16:46:26.339048	HFC		202.257	-28.5636	1.65533	HFC
HFC_07.30_1.wav	2024-09-25	16:46:27.064253	HFC	Rrrrrrrrrrrrrrrrrrrrrrrrrrrrrrrrrrrrrrrrrrrrrrrrrrrrrrrrrrrrrrrrrrrrrrrrrrrrrrrrrrrrrrrrrrrrrrrrrrrrrrrrrrrrrrrrrrrrrrrrrrrrrrrrrrrrrrrrrrrrrrrrrrrrrrrrrrrrrrrrrrrrrrrrrrrrrrrrrrrrrrrrrrrrrrrrrrrrrrrrrrrrrrrrrrrrrrrrrrrrrrrrrrrrrrrrrrrrrrrrrrrrrrrrrrrrrrrrrrrrrrrrrrrrrrrrrrrrrrrrrrrrrrrrrrrrrrrrrrrrrrrrrrrrrrrrrrrrrrrrrrrrrrrrrrrrrrrrrrrrrrrrrrrrrrrrrrrrrrrrrrrrrrrrrrrrrrrrrrrrrrrrrrrrrrrrrrrrrrr…	221.72	-30.9985	1.55712	HFC
HFC_07.30.wav	2024-09-25	16:46:31.886145	HFC		271.544	-30.4369	1.43088	HFC
HFC_07.30_2.wav	2024-09-25	16:46:32.626556	HFC		129.205	-34.8148	1.50102	HFC
HFC_07.45.wav	2024-09-25	16:46:33.356659	HFC	You	227.176	-32.2401	1.54308	HFC
HFC_11.15_1.wav	2024-09-25	16:46:34.058367	HFC		184.137	-36.1112	0.785578	HFC
HFC_11.00_2.wav	2024-09-25	16:46:34.857876	HFC	Ooooooooooooooooooooooooooooooooooooooooooooooooooooooooooooooooooooooooooooooooooooooooooooooooooooooooooooooooooooooooooooooooooooooooooooooooooooooooooooooooooooooooooooooooooooooooooooooooooooooooooooooooooooooooooooooooooooooooooooooooooooooooooooooooooooooooooooooooooooooooooooooooooooooooooooooooooooooooooooooooooooooooooooooooooooooooooooooooooooooooooooooooooooooooooooooooooooooooooooooo…	175.085	-27.878	1.37476	HFC
HFC_11.15.wav	2024-09-25	16:46:40.444122	HFC		206.947	-38.3021	1.41685	HFC
HFC_11.00_1.wav	2024-09-25	16:46:42.542915	HFC	Rrrrrrrrrrrrrrrrrrrrrrrrrrrrrrrrrrrrrrrrrrrrrrrrrrrrrrrrrrrrrrrrrrrrrrrrrrrrrrrrrrrrrrrrrrrrrrrrrrrrrrrrrrrrrrrrrrrrrrrrrrrrrrrrrrrrrrrrrrrrrrrrrrrrrrrrrrrrrrrrrrrrrrrrrrrrrrrrrrrrrrrrrrrrrrrrrrrrrrrrrrrrrrrrrrrrrrrrrrrrrrrrrrrrrrrrrrrrrrrrrrrrrrrrrrrrrrrrrrrrrrrrrrrrrrrrrrrrrrrrrrrrrrrrrrrrrrrrrrrrrrrrrrrrrrrrrrrrrrrrrrrrrrrrrrrrrrrrrrrrrrrrrrrrrrrrrrrrrrrrrrrrrrrrrrrrrrrrrrrrrrrrrrrrrrrrrrrrrrr…	190.164	-28.45	1.40281	HFC
HFC_10.45_2.wav	2024-09-25	16:46:50.430294	HFC	You	189.623	-27.1109	1.64129	HFC
HFC_10.30_2.wav	2024-09-25	16:46:51.278103	HFC	you	179.829	-35.2711	1.01005	HFC
HFC_10.30_1.wav	2024-09-25	16:46:52.009059	HFC		168.657	-34.6977	1.05211	HFC
HFC_10.45_1.wav	2024-09-25	16:46:52.709170	HFC		189.811	-24.5266	1.01002	HFC
HFC_10.45.wav	2024-09-25	16:46:53.587946	HFC		221.536	-28.0397	1.92186	HFC
HFC_11.00.wav	2024-09-25	16:46:54.326489	HFC	Ooooooooooooooooooooooooooooooooooooooooooooooooooooooooooooooooooooooooooooooooooooooooooooooooooooooooooooooooooooooooooooooooooooooooooooooooooooooooooooooooooooooooooooooooooooooooooooooooooooooooooooooooooooooooooooooooooooooooooooooooooooooooooooooooooooooooooooooooooooooooooooooooooooooooooooooooooooooooooooooooooooooooooooooooooooooooooooooooooooooooooooooooooooooooooooooooooooooooooooooo…	191.336	-28.8457	1.4449	HFC
HFC_10.30.wav	2024-09-25	16:46:59.120272	HFC		185.217	-34.8928	1.50102	HFC
HFC_10.15_2.wav	2024-09-25	16:46:59.834241	HFC		257.178	-31.4236	1.2485	HFC
HFC_10.15_1.wav	2024-09-25	16:47:00.579427	HFC		251.246	-28.798	1.34671	HFC
HFC_10.15.wav	2024-09-25	16:47:01.312793	HFC	you	225.747	-29.7292	1.48698	HFC
HFC_10.00_2.wav	2024-09-25	16:47:02.148091	HFC		263.146	-32.0793	1.41685	HFC
HFC_09.45_2.wav	2024-09-25	16:47:02.977816	HFC		271.3	-30.3035	1.62728	HFC
HFC_09.45.wav	2024-09-25	16:47:03.784685	HFC		246.237	-31.4295	1.97798	HFC
HFC_09.45_1.wav	2024-09-25	16:47:04.679209	HFC	you	259.137	-29.133	1.43086	HFC
HFC_10.00.wav	2024-09-25	16:47:05.490521	HFC		264.19	-25.7328	1.75351	HFC
HFC_10.00_1.wav	2024-09-25	16:47:06.272122	HFC	you	262.945	-28.7441	1.37476	HFC
HFC_09.30_2.wav	2024-09-25	16:47:06.944642	HFC		195.783	-31.1866	1.55712	HFC
HFC_09.30.wav	2024-09-25	16:47:07.693232	HFC		213.955	-27.9624	1.59921	HFC
HFC_09.30_1.wav	2024-09-25	16:47:08.421680	HFC		195.363	-34.6387	1.51503	HFC
HFC_09.15_2.wav	2024-09-25	16:47:09.223316	HFC		241.822	-34.3066	1.54311	HFC
HFC_09.00.wav	2024-09-25	16:47:09.925792	HFC		226.833	-29.4747	1.62726	HFC
HFC_11.30_1.wav	2024-09-25	16:47:10.802409	HFC	you	248.659	-28.2427	1.29059	HFC
HFC_11.30_2.wav	2024-09-25	16:47:11.549514	HFC		172.237	-35.9763	1.48698	HFC
HFC_11.15_2.wav	2024-09-25	16:47:12.266373	HFC		216.51	-34.0963	1.1924	HFC
HFC_11.30.wav	2024-09-25	16:47:12.970032	HFC		211.888	-37.3489	1.31864	HFC
LFC_11.30.wav	2024-09-25	17:18:34.644934	LFC		98.2369	-15.5885	1.38293	LFC
LFC_10.30.wav	2024-09-25	17:18:35.452020	LFC		92.4265	-17.4732	0.990748	LFC
LFC_08.15.wav	2024-09-25	17:18:36.104838	LFC	you	93.5255	-16.415	1.61961	LFC
LFC_10.00.wav	2024-09-25	17:18:36.808494	LFC	You	88.7684	-18.0141	0.825624	LFC
LFC_08.30.wav	2024-09-25	17:18:37.517263	LFC	Last video	115.946	-15.4907	1.48612	LFC
LFC_10.15.wav	2024-09-25	17:18:57.876844	LFC	You	98.7593	-13.9911	1.03202	LFC
LFC_07.30.wav	2024-09-25	17:18:58.623578	LFC	you	84.8414	-16.9747	0.783696	LFC
LFC_07.45.wav	2024-09-25	17:18:59.310448	LFC		93.6019	-15.86	1.65447	LFC
LFC_08.00.wav	2024-09-25	17:19:00.109890	LFC	Rrrrrrrrrrrrrrrrrrrrrrrrrrrrrrrrrrrrrrrrrrrrrrrrrrrrrrrrrrrrrrrrrrrrrrrrrrrrrrrrrrrrrrrrrrrrrrrrrrrrrrrrrrrrrrrrrrrrrrrrrrrrrrrrrrrrrrrrrrrrrrrrrrrrrrrrrrrrrrrrrrrrrrrrrrrrrrrrrrrrrrrrrrrrrrrrrrrrrrrrrrrrrrrrrrrrrrrrrrrrrrrrrrrrrrrrrrrrrrrrrrrrrrrrrrrrrrrrrrrrrrrrrrrrrrrrrrrrrrrrrrrrrrrrrrrrrrrrrrrrrrrrrrrrrrrrrrrrrrrrrrrrrrrrrrrrrrrrrrrrrrrrrrrrrrrrrrrrrrrrrrrrrrrrrrrrrrrrrrrrrrrrrrrrrrrrrrrrrrr…	97.3602	-20.8946	1.82862	LFC
LFC_10.30.wav	2024-09-25	17:19:05.249654	LFC		151.02	-18.2343	0.655563	LFC
LFC_07.45_1.wav	2024-09-25	17:19:05.946486	LFC	Rrrrrrrrrrrrrrrrrrrrrrrrrrrrrrrrrrrrrrrrrrrrrrrrrrrrrrrrrrrrrrrrrrrrrrrrrrrrrrrrrrrrrrrrrrrrrrrrrrrrrrrrrrrrrrrrrrrrrrrrrrrrrrrrrrrrrrrrrrrrrrrrrrrrrrrrrrrrrrrrrrrrrrrrrrrrrrrrrrrrrrrrrrrrrrrrrrrrrrrrrrrrrrrrrrrrrrrrrrrrrrrrrrrrrrrrrrrrrrrrrrrrrrrrrrrrrrrrrrrrrrrrrrrrrrrrrrrrrrrrrrrrrrrrrrrrrrrrrrrrrrrrrrrrrrrrrrrrrrrrrrrrrrrrrrrrrrrrrrrrrrrrrrrrrrrrrrrrrrrrrrrrrrrrrrrrrrrrrrrrrrrrrrrrrrrrrrrrrrr…	105.892	-21.9269	2.49463	LFC
LFC_07.45_2.wav	2024-09-25	17:19:11.872473	LFC		116.166	-19.6194	2.13825	LFC
LFC_09.30.wav	2024-09-25	17:19:12.613100	LFC	Rrrrrrrrrrrrrrrrrrrrrrrrrrrrrrrrrrrrrrrrrrrrrrrrrrrrrrrrrrrrrrrrrrrrrrrrrrrrrrrrrrrrrrrrrrrrrrrrrrrrrrrrrrrrrrrrrrrrrrrrrrrrrrrrrrrrrrrrrrrrrrrrrrrrrrrrrrrrrrrrrrrrrrrrrrrrrrrrrrrrrrrrrrrrrrrrrrrrrrrrrrrrrrrrrrrrrrrrrrrrrrrrrrrrrrrrrrrrrrrrrrrrrrrrrrrrrrrrrrrrrrrrrrrrrrrrrrrrrrrrrrrrrrrrrrrrrrrrrrrrrrrrrrrrrrrrrrrrrrrrrrrrrrrrrrrrrrrrrrrrrrrrrrrrrrrrrrrrrrrrrrrrrrrrrrrrrrrrrrrrrrrrrrrrrrrrrrrrrrr…	72.6148	-29.6941	1.21762	LFC
LFC_10.15.wav	2024-09-25	17:19:17.823331	LFC	You	94.7363	-24.0079	1.42302	LFC
LFC_07.45.wav	2024-09-25	17:19:18.485751	LFC	Grrrrrrrrrrrrrrr Larme	78.9308	-30.1726	1.94521	LFC
LFC_10.00.wav	2024-09-25	17:19:38.725290	LFC	you	101.897	-23.9095	1.40704	LFC
LFC_07.30.wav	2024-09-25	17:19:39.458283	LFC		93.6002	-29.1888	1.60369	LFC
LFC_09.00.wav	2024-09-25	17:19:40.167131	LFC		155.139	-20.6115	1.79673	LFC
LFC_07.30_2.wav	2024-09-25	17:19:40.919945	LFC	iled	97.9943	-24.9963	2.19765	LFC
LFC_07.30_1.wav	2024-09-25	17:19:51.638840	LFC	Rrrrrrrrrrrrrrrrrrrrrrrrrrrrrrrrrrrrrrrrrrrrrrrrrrrrrrrrrrrrrrrrrrrrrrrrrrrrrrrrrrrrrrrrrrrrrrrrrrrrrrrrrrrrrrrrrrrrrrrrrrrrrrrrrrrrrrrrrrrrrrrrrrrrrrrrrrrrrrrrrrrrrrrrrrrrrrrrrrrrrrrrrrrrrrrrrrrrrrrrrrrrrrrrrrrrrrrrrrrrrrrrrrrrrrrrrrrrrrrrrrrrrrrrrrrrrrrrrrrrrrrrrrrrrrrrrrrrrrrrrrrrrrrrrrrrrrrrrrrrrrrrrrrrrrrrrrrrrrrrrrrrrrrrrrrrrrrrrrrrrrrrrrrrrrrrrrrrrrrrrrrrrrrrrrrrrrrrrrrrrrrrrrrrrrrrrrrrrrr…	92.4376	-28.8965	1.35125	LFC
LFC_10.45.wav	2024-09-25	17:19:56.372863	LFC	You	109.255	-20.0693	1.08727	LFC
LFC_11.00.wav	2024-09-25	17:19:57.399870	LFC		131.628	-21.2712	0.959354	LFC
HFC_08.15_2.wav	2024-09-25	17:19:58.066409	HFC	RRRRRRRRRRRRRRRRRRRRRRRRRRRRRRRRRRRRRRRRRRRRRRRRRRRRRRRRRRRRRRRRRRRRRRRRRRRRRRRRRRRRRRRRRRRRRRRRRRRRRRRRRRRRRRRRRRRRRRRRRRRRRRRRRRRRRRRRRRRRRRRRRRRRRRRRRRRRRRRRRRRRRRRRRRRRRRRRRRRRRRRRRRRRRRRRRRRRRRRRRRRRRRRRRRRRRRRRRRRRRRRRRRRRRRRRRRRRRRRRRRRRRRRRRRRRRRRRRRRRRRRRRRRRRRRRRRRRRRRRRRRRRRRRRRRRRRRRRRRRRRRRRRRRRRRRRRRRRRRRRRRRRRRRRRRRRRRRRRRRRRRRRRRRRRRRRRRRRRRRRRRRRRRRRRRRRRRRRRRRRRRRRRRRRRRRRRRRRRR…	171.878	-7.58543	1.17306	HFC
HFC_08.30.wav	2024-09-25	17:20:03.158374	HFC		215.906	-12.7264	1.15823	HFC
HFC_11.30_1.wav	2024-09-25	17:20:04.003762	HFC		163.605	-7.88237	1.72681	HFC
HFC_11.30.wav	2024-09-25	17:20:04.765156	HFC		156.021	-12.8827	1.66285	HFC
HFC_11.15.wav	2024-09-25	17:20:05.595111	HFC	Hmm.	151.631	-22.0191	2.14254	HFC
HFC_11.00_2.wav	2024-09-25	17:20:06.328698	HFC	MMMMMMMMMMMMMMMMMMMMMMMMMMMMMMMMMMMMMMMMMMMMMMMMMMMMMMMMMMMMMMMMMMMMMMMMMMMMMMMMMMMMMMMMMMMMMMMMMMMMMMMMMMMMMMMMMMMMMMMMMMMMMMMMMMMMMMMMMMMMMMMMMMMMMMMMMMMMMMMMMMMMMMMMMMMMMMMMMMMMMMMMMMMMMMMMMMMMMMMMMMMMMMMMMMMMMMMMMMMMMMMMMMMMMMMMMMMMMMMMMMMMMMMMMMMMMMMMMMMMMMMMMMMMMMMMMMMMMMMMMMMMMMMMMMMMMMMMMMMMMMMMMMMMMMMMMMMMMMMMMMMMMMMMMMMMMMMMMMMMMMMMMMMMMMMMMMMMMMMMMMMMMMMMMMMMMMMMMMMMMMMMMMMMMMMMMMMMMMM…	223.171	-9.68438	1.79079	HFC
HFC_11.15_1.wav	2024-09-25	17:20:11.098832	HFC	R schön	221.99	-9.34068	1.99863	HFC
HFC_11.15_2.wav	2024-09-25	17:20:27.924785	HFC		232.717	-10.9375	1.27913	HFC
HFC_10.45_2.wav	2024-09-25	17:20:28.672501	HFC	志	157.422	-13.5642	1.50298	HFC
HFC_10.45.wav	2024-09-25	17:20:30.680429	HFC	You	219.829	-5.80148	1.69485	HFC
HFC_10.45_1.wav	2024-09-25	17:20:31.607885	HFC		226.848	-6.55218	1.87073	HFC
HFC_11.00.wav	2024-09-25	17:20:32.284588	HFC		252.557	-7.48252	0.927354	HFC
HFC_11.00_1.wav	2024-09-25	17:20:32.981021	HFC	MMMMMMMMMMMMMMMMMMMMMMMMMMMMMMMMMMMMMMMMMMMMMMMMMMMMMMMMMMMMMMMMMMMMMMMMMMMMMMMMMMMMMMMMMMMMMMMMMMMMMMMMMMMMMMMMMMMMMMMMMMMMMMMMMMMMMMMMMMMMMMMMMMMMMMMMMMMMMMMMMMMMMMMMMMMMMMMMMMMMMMMMMMMMMMMMMMMMMMMMMMMMMMMMMMMMMMMMMMMMMMMMMMMMMMMMMMMMMMMMMMMMMMMMMMMMMMMMMMMMMMMMMMMMMMMMMMMMMMMMMMMMMMMMMMMMMMMMMMMMMMMMMMMMMMMMMMMMMMMMMMMMMMMMMMMMMMMMMMMMMMMMMMMMMMMMMMMMMMMMMMMMMMMMMMMMMMMMMMMMMMMMMMMMMMMMMMMMMMM…	163.359	-10.8155	1.29513	HFC
HFC_10.30_2.wav	2024-09-25	17:20:37.700079	HFC		141.768	-13.7609	1.487	HFC
HFC_10.15_2.wav	2024-09-25	17:20:38.507085	HFC		242.531	-6.35169	1.10325	HFC
HFC_10.15_1.wav	2024-09-25	17:20:39.257330	HFC		190.706	-4.37927	1.56694	HFC
HFC_10.30.wav	2024-09-25	17:20:39.998867	HFC	НУМ!	259.297	-12.8764	0.831438	HFC
HFC_10.30_1.wav	2024-09-25	17:20:54.733066	HFC	BOOM!	162.38	-12.0546	0.655563	HFC
HFC_10.15.wav	2024-09-25	17:20:55.447465	HFC	MMMMMMMMMMMMMMMMMMMMMMMMMMMMMMMMMMMMMMMMMMMMMMMMMMMMMMMMMMMMMMMMMMMMMMMMMMMMMMMMMMMMMMMMMMMMMMMMMMMMMMMMMMMMMMMMMMMMMMMMMMMMMMMMMMMMMMMMMMMMMMMMMMMMMMMMMMMMMMMMMMMMMMMMMMMMMMMMMMMMMMMMMMMMMMMMMMMMMMMMMMMMMMMMMMMMMMMMMMMMMMMMMMMMMMMMMMMMMMMMMMMMMMMMMMMMMMMMMMMMMMMMMMMMMMMMMMMMMMMMMMMMMMMMMMMMMMMMMMMMMMMMMMMMMMMMMMMMMMMMMMMMMMMMMMMMMMMMMMMMMMMMMMMMMMMMMMMMMMMMMMMMMMMMMMMMMMMMMMMMMMMMMMMMMMMMMMMMMMM…	153.378	-16.7714	1.6149	HFC
HFC_09.45_2.wav	2024-09-25	17:21:01.125647	HFC	MMMMMMMMMMMMMMMMMMMMMMMMMMMMMMMMMMMMMMMMMMMMMMMMMMMMMMMMMMMMMMMMMMMMMMMMMMMMMMMMMMMMMMMMMMMMMMMMMMMMMMMMMMMMMMMMMMMMMMMMMMMMMMMMMMMMMMMMMMMMMMMMMMMMMMMMMMMMMMMMMMMMMMMMMMMMMMMMMMMMMMMMMMMMMMMMMMMMMMMMMMMMMMMMMMMMMMMMMMMMMMMMMMMMMMMMMMMMMMMMMMMMMMMMMMMMMMMMMMMMMMMMMMMMMMMMMMMMMMMMMMMMMMMMMMMMMMMMMMMMMMMMMMMMMMMMMMMMMMMMMMMMMMMMMMMMMMMMMMMMMMMMMMMMMMMMMMMMMMMMMMMMMMMMMMMMMMMMMMMMMMMMMMMMMMMMMMMMMMM…	175.272	-14.8644	1.27702	HFC
HFC_10.00_1.wav	2024-09-25	17:21:06.306950	HFC		140.286	-18.8366	1.93469	HFC
HFC_10.00.wav	2024-09-25	17:21:07.105938	HFC	MMMMMMMMMMMMMMMMMMMMMMMMMMMMMMMMMMMMMMMMMMMMMMMMMMMMMMMMMMMMMMMMMMMMMMMMMMMMMMMMMMMMMMMMMMMMMMMMMMMMMMMMMMMMMMMMMMMMMMMMMMMMMMMMMMMMMMMMMMMMMMMMMMMMMMMMMMMMMMMMMMMMMMMMMMMMMMMMMMMMMMMMMMMMMMMMMMMMMMMMMMMMMMMMMMMMMMMMMMMMMMMMMMMMMMMMMMMMMMMMMMMMMMMMMMMMMMMMMMMMMMMMMMMMMMMMMMMMMMMMMMMMMMMMMMMMMMMMMMMMMMMMMMMMMMMMMMMMMMMMMMMMMMMMMMMMMMMMMMMMMMMMMMMMMMMMMMMMMMMMMMMMMMMMMMMMMMMMMMMMMMMMMMMMMMMMMMMMMMM…	230.428	-8.27405	1.56694	HFC
HFC_10.00_2.wav	2024-09-25	17:21:13.137498	HFC		145.904	-8.95619	1.39106	HFC
HFC_09.30_1.wav	2024-09-25	17:21:19.831915	HFC		219.522	-13.0419	1.49975	HFC
HFC_09.30_2.wav	2024-09-25	17:21:20.546878	HFC		190.635	-16.9442	1.4255	HFC
HFC_09.45_1.wav	2024-09-25	17:21:21.257964	HFC	MMMMMMMMMMMMMMMMMMMMMMMMMMMMMMMMMMMMMMMMMMMMMMMMMMMMMMMMMMMMMMMMMMMMMMMMMMMMMMMMMMMMMMMMMMMMMMMMMMMMMMMMMMMMMMMMMMMMMMMMMMMMMMMMMMMMMMMMMMMMMMMMMMMMMMMMMMMMMMMMMMMMMMMMMMMMMMMMMMMMMMMMMMMMMMMMMMMMMMMMMMMMMMMMMMMMMMMMMMMMMMMMMMMMMMMMMMMMMMMMMMMMMMMMMMMMMMMMMMMMMMMMMMMMMMMMMMMMMMMMMMMMMMMMMMMMMMMMMMMMMMMMMMMMMMMMMMMMMMMMMMMMMMMMMMMMMMMMMMMMMMMMMMMMMMMMMMMMMMMMMMMMMMMMMMMMMMMMMMMMMMMMMMMMMMMMMMMMMMM…	201.841	-5.56741	1.52946	HFC
HFC_09.45.wav	2024-09-25	17:21:27.109892	HFC		231.061	-10.55	0.6385	HFC
HFC_09.30.wav	2024-09-25	17:21:27.957330	HFC		244.021	-7.57634	0.846375	HFC
HFC_09.00_2.wav	2024-09-25	17:21:28.917676	HFC	Rrrrrrrrrrrrrrrrrrrrrrrrrrrrrrrrrrrrrrrrrrrrrrrrrrrrrrrrrrrrrrrrrrrrrrrrrrrrrrrrrrrrrrrrrrrrrrrrrrrrrrrrrrrrrrrrrrrrrrrrrrrrrrrrrrrrrrrrrrrrrrrrrrrrrrrrrrrrrrrrrrrrrrrrrrrrrrrrrrrrrrrrrrrrrrrrrrrrrrrrrrrrrrrrrrrrrrrrrrrrrrrrrrrrrrrrrrrrrrrrrrrrrrrrrrrrrrrrrrrrrrrrrrrrrrrrrrrrrrrrrrrrrrrrrrrrrrrrrrrrrrrrrrrrrrrrrrrrrrrrrrrrrrrrrrrrrrrrrrrrrrrrrrrrrrrrrrrrrrrrrrrrrrrrrrrrrrrrrrrrrrrrrrrrrrrrrrrrrrr…	237.77	-10.0672	1.29185	HFC
HFC_09.15.wav	2024-09-25	17:21:33.672140	HFC	You	201.855	-8.16391	1.02458	HFC
HFC_09.15_1.wav	2024-09-25	17:21:34.380864	HFC	Rrrrrrrrrrrrrrrrrrrrrrrrrrrrrrrrrrrrrrrrrrrrrrrrrrrrrrrrrrrrrrrrrrrrrrrrrrrrrrrrrrrrrrrrrrrrrrrrrrrrrrrrrrrrrrrrrrrrrrrrrrrrrrrrrrrrrrrrrrrrrrrrrrrrrrrrrrrrrrrrrrrrrrrrrrrrrrrrrrrrrrrrrrrrrrrrrrrrrrrrrrrrrrrrrrrrrrrrrrrrrrrrrrrrrrrrrrrrrrrrrrrrrrrrrrrrrrrrrrrrrrrrrrrrrrrrrrrrrrrrrrrrrrrrrrrrrrrrrrrrrrrrrrrrrrrrrrrrrrrrrrrrrrrrrrrrrrrrrrrrrrrrrrrrrrrrrrrrrrrrrrrrrrrrrrrrrrrrrrrrrrrrrrrrrrrrrrrrrrr…	267.939	-7.407	0.965167	HFC
HFC_09.00_1.wav	2024-09-25	17:21:40.017523	HFC		201.527	-12.412	0.846375	HFC
HFC_09.15_2.wav	2024-09-25	17:21:40.757075	HFC	You	254.363	-8.0631	0.742437	HFC
HFC_09.00.wav	2024-09-25	17:21:41.431909	HFC	You	276.03	-6.30931	1.06913	HFC
HFC_08.45_2.wav	2024-09-25	17:21:42.136055	HFC		178.805	-14.5298	1.3364	HFC
HFC_08.45.wav	2024-09-25	17:21:42.918273	HFC		192.137	-10.6542	1.32156	HFC
HFC_08.45_1.wav	2024-09-25	17:21:43.675791	HFC	MMMMMMMMMMMMMMMMMMMMMMMMMMMMMMMMMMMMMMMMMMMMMMMMMMMMMMMMMMMMMMMMMMMMMMMMMMMMMMMMMMMMMMMMMMMMMMMMMMMMMMMMMMMMMMMMMMMMMMMMMMMMMMMMMMMMMMMMMMMMMMMMMMMMMMMMMMMMMMMMMMMMMMMMMMMMMMMMMMMMMMMMMMMMMMMMMMMMMMMMMMMMMMMMMMMMMMMMMMMMMMMMMMMMMMMMMMMMMMMMMMMMMMMMMMMMMMMMMMMMMMMMMMMMMMMMMMMMMMMMMMMMMMMMMMMMMMMMMMMMMMMMMMMMMMMMMMMMMMMMMMMMMMMMMMMMMMMMMMMMMMMMMMMMMMMMMMMMMMMMMMMMMMMMMMMMMMMMMMMMMMMMMMMMMMMMMMMMMMM…	256.112	-7.87271	1.38096	HFC
HFC_08.30_2.wav	2024-09-25	17:21:48.431371	HFC		225.638	-8.30517	1.08398	HFC
HFC_08.30_1.wav	2024-09-25	17:21:49.909592	HFC		262.369	-5.76544	1.08398	HFC
HFC_08.15_1.wav	2024-09-25	17:21:50.739511	HFC		169.425	-11.9854	1.26217	HFC
HFC_08.15.wav	2024-09-25	17:21:51.673647	HFC	You	163.494	-13.1033	1.54429	HFC
HFC_08.00_1.wav	2024-09-25	17:21:52.494893	HFC		164.347	-16.7722	1.73733	HFC
HFC_08.00.wav	2024-09-25	17:21:53.322244	HFC		150.603	-17.0339	0.846375	HFC
HFC_08.00_2.wav	2024-09-25	17:21:54.076113	HFC		245.889	-12.3489	1.41067	HFC
LFC_09.00.wav	2024-09-25	16:21:19.856001	LFC		80.7825	-48.131	1.89735	LFC
LFC_10.30.wav	2024-09-25	16:21:20.711557	LFC	you	78.6864	-49.9561	2.33147	LFC
LFC_10.00.wav	2024-09-25	16:21:21.483710	LFC		134.887	-45.4046	2.07422	LFC
LFC_11.00.wav	2024-09-25	16:21:22.249145	LFC		106.133	-37.4747	1.10802	LFC
LFC_07.30.wav	2024-09-25	16:21:23.011390	LFC	Look.	100.345	-32.9222	2.09813	LFC
LFC_08.00.wav	2024-09-25	16:21:23.703618	LFC	You	79.9955	-31.7557	1.64529	LFC
LFC_07.30_2.wav	2024-09-25	16:21:24.451577	LFC	MMMMMMMMMMMMMMMMMMMMMMMMMMMMMMMMMMMMMMMMMMMMMMMMMMMMMMMMMMMMMMMMMMMMMMMMMMMMMMMMMMMMMMMMMMMMMMMMMMMMMMMMMMMMMMMMMMMMMMMMMMMMMMMMMMMMMMMMMMMMMMMMMMMMMMMMMMMMMMMMMMMMMMMMMMMMMMMMMMMMMMMMMMMMMMMMMMMMMMMMMMMMMMMMMMMMMMMMMMMMMMMMMMMMMMMMMMMMMMMMMMMMMMMMMMMMMMMMMMMMMMMMMMMMMMMMMMMMMMMMMMMMMMMMMMMMMMMMMMMMMMMMMMMMMMMMMMMMMMMMMMMMMMMMMMMMMMMMMMMMMMMMMMMMMMMMMMMMMMMMMMMMMMMMMMMMMMMMMMMMMMMMMMMMMMMMMMMMMMM…	82.2602	-33.6006	1.9019	LFC
LFC_07.30_1.wav	2024-09-25	16:21:30.163427	LFC	MMMMMMMMMMMMMMMMMMMMMMMMMMMMMMMMMMMMMMMMMMMMMMMMMMMMMMMMMMMMMMMMMMMMMMMMMMMMMMMMMMMMMMMMMMMMMMMMMMMMMMMMMMMMMMMMMMMMMMMMMMMMMMMMMMMMMMMMMMMMMMMMMMMMMMMMMMMMMMMMMMMMMMMMMMMMMMMMMMMMMMMMMMMMMMMMMMMMMMMMMMMMMMMMMMMMMMMMMMMMMMMMMMMMMMMMMMMMMMMMMMMMMMMMMMMMMMMMMMMMMMMMMMMMMMMMMMMMMMMMMMMMMMMMMMMMMMMMMMMMMMMMMMMMMMMMMMMMMMMMMMMMMMMMMMMMMMMMMMMMMMMMMMMMMMMMMMMMMMMMMMMMMMMMMMMMMMMMMMMMMMMMMMMMMMMMMMMMMMM…	91.5812	-32.2904	1.85662	LFC
LFC_07.45.wav	2024-09-25	16:21:36.236848	LFC	MMMMMM	82.3126	-29.9705	1.93208	LFC
LFC_07.45_1.wav	2024-09-25	16:21:46.968983	LFC	You	85.9072	-29.9555	1.73585	LFC
LFC_07.45_2.wav	2024-09-25	16:21:47.664330	LFC	MMMMMMMMMMMMMMMMMMMMMMMMMMMMMMMMMMMMMMMMMMMMMMMMMMMMMMMMMMMMMMMMMMMMMMMMMMMMMMMMMMMMMMMMMMMMMMMMMMMMMMMMMMMMMMMMMMMMMMMMMMMMMMMMMMMMMMMMMMMMMMMMMMMMMMMMMMMMMMMMMMMMMMMMMMMMMMMMMMMMMMMMMMMMMMMMMMMMMMMMMMMMMMMMMMMMMMMMMMMMMMMMMMMMMMMMMMMMMMMMMMMMMMMMMMMMMMMMMMMMMMMMMMMMMMMMMMMMMMMMMMMMMMMMMMMMMMMMMMMMMMMMMMMMMMMMMMMMMMMMMMMMMMMMMMMMMMMMMMMMMMMMMMMMMMMMMMMMMMMMMMMMMMMMMMMMMMMMMMMMMMMMMMMMMMMMMMMMMMM…	81.923	-30.6336	1.99246	LFC
HFC_09.00_2.wav	2024-09-25	16:21:52.462770	HFC	酥酥	237.42	-8.45254	0.996229	HFC
HFC_09.00.wav	2024-09-25	16:21:53.930840	HFC	AHHHH!	225.887	-5.24425	1.44906	HFC
HFC_08.45.wav	2024-09-25	16:21:56.083999	HFC	roadmap	245.099	-5.82685	0.92075	HFC
HFC_08.30_1.wav	2024-09-25	16:22:06.233756	HFC	Ahhh!!	253.211	-8.17887	0.830187	HFC
HFC_08.45_1.wav	2024-09-25	16:22:17.035368	HFC	Oh!	240.886	-5.7641	1.04152	HFC
HFC_08.45_2.wav	2024-09-25	16:22:18.651611	HFC	DAESH sulla do	241.102	-5.0698	1.38869	HFC
HFC_08.30_2.wav	2024-09-25	16:22:25.701690	HFC	ख सायोचookie	246.127	-6.27327	0.92075	HFC
HFC_09.00_1.wav	2024-09-25	16:22:41.145782	HFC	No, no, no!	186.784	-14.4727	1.28302	HFC
HFC_08.30.wav	2024-09-25	16:22:41.955242	HFC	NOOOOO	246.346	-8.07375	0.935854	HFC
HFC_08.15_2.wav	2024-09-25	16:22:42.685037	HFC	dit	243.535	-7.52393	1.20756	HFC
HFC_08.15_1.wav	2024-09-25	16:22:44.253496	HFC		203.108	-8.75163	1.3736	HFC
HFC_08.15.wav	2024-09-25	16:22:45.033367	HFC	जँ該iero	243.869	-5.62174	1.14719	HFC
HFC_07.45_2.wav	2024-09-25	16:22:52.110787	HFC	Weeellllwayy!	200.931	-8.17977	1.63019	HFC
HFC_07.45.wav	2024-09-25	16:22:53.779408	HFC	No!	202.941	-9.97068	1.52454	HFC
HFC_07.45_1.wav	2024-09-25	16:22:54.625663	HFC	Av opinion? Nothing special is said about Quadrateau. No! Stay ready for your free time Kleenex is here. A tantrum..... what did he say? Cause he just wanted.. You told where? But what he said? Nothing. Hold X you can create with your elbows.	213.19	-8.82182	1.13208	HFC
HFC_08.00.wav	2024-09-25	16:22:57.814666	HFC	ROAR!	256.688	-6.84418	1.26792	HFC
HFC_07.30_2.wav	2024-09-25	16:23:04.380316	HFC	ist	234.992	-7.65368	1.1019	HFC
HFC_08.00_1.wav	2024-09-25	16:23:06.070463	HFC	UGH...	246.263	-8.15371	1.17738	HFC
HFC_08.00_2.wav	2024-09-25	16:23:07.820786	HFC	Thank you!	223.029	-9.88027	1.0566	HFC
HFC_07.30_1.wav	2024-09-25	16:23:09.368034	HFC	Rrrrrrrrrrrrrrrrrrrrr!	120.432	-19.6431	1.69056	HFC
HFC_07.30.wav	2024-09-25	16:23:20.798048	HFC	No!	162.954	-16.6562	1.63021	HFC
HFC_11.00.wav	2024-09-25	16:23:21.544955	HFC		243.565	-8.75315	1.01567	HFC
HFC_10.45_2.wav	2024-09-25	16:23:22.248131	HFC	वोग!	255.919	-9.3943	0.831	HFC
HFC_10.45_1.wav	2024-09-25	16:23:23.077710	HFC	不要	238.761	-12.2503	0.960292	HFC
HFC_10.45.wav	2024-09-25	16:23:24.640239	HFC	Hahaha	251.697	-7.78826	0.997208	HFC
HFC_10.30.wav	2024-09-25	16:23:31.016448	HFC	Yoo-hoo!	231.794	-9.5238	1.12648	HFC
HFC_10.00_2.wav	2024-09-25	16:23:40.974443	HFC	What?	242.386	-13.974	0.815104	HFC
HFC_10.15_2.wav	2024-09-25	16:23:42.619998	HFC	No!	239.573	-10.8827	1.01567	HFC
HFC_10.30_1.wav	2024-09-25	16:23:43.487523	HFC	ailing	226.922	-10.4892	1.18188	HFC
HFC_10.15_1.wav	2024-09-25	16:23:45.505989	HFC	�chaft gallery	257.623	-7.10969	1.01133	HFC
HFC_10.15.wav	2024-09-25	16:23:51.474399	HFC	No!	252.912	-7.89145	1.01133	HFC
HFC_10.30_2.wav	2024-09-25	16:23:52.218625	HFC		228.026	-10.5699	1.01569	HFC
HFC_10.00_1.wav	2024-09-25	16:23:52.970137	HFC	I'm Ima講	230.562	-5.97092	1.56981	HFC
HFC_09.30_2.wav	2024-09-25	16:23:54.696525	HFC	Bruh!	210.878	-15.2155	1.20756	HFC
HFC_09.45_1.wav	2024-09-25	16:23:56.547133	HFC	AHH	174.994	-14.0616	1.08679	HFC
HFC_09.15_2.wav	2024-09-25	16:24:06.799863	HFC	youngest!	235.967	-9.31424	1.16227	HFC
HFC_09.45_2.wav	2024-09-25	16:24:08.609904	HFC	No!	258.466	-7.27024	1.02644	HFC
HFC_09.30.wav	2024-09-25	16:24:10.468194	HFC	isp appeared	225.216	-10.1759	1.16227	HFC
HFC_09.45.wav	2024-09-25	16:24:12.336451	HFC	No!	235.242	-9.40333	1.01133	HFC
HFC_09.30_1.wav	2024-09-25	16:24:13.200621	HFC	Addah	225.064	-10.8215	1.13208	HFC
HFC_10.00.wav	2024-09-25	16:24:28.005794	HFC	Rooooooooo!	246.882	-8.53663	0.981146	HFC
HFC_09.15_1.wav	2024-09-25	16:24:29.567374	HFC	NOOOOOOOOOOOO F	231.998	-5.73307	1.1019	HFC
HFC_09.15.wav	2024-09-25	16:24:35.347513	HFC	music	251.35	-9.19522	0.996229	HFC
HFC_11.15.wav	2024-09-25	16:24:45.928640	HFC		217.389	-34.0407	0.664813	HFC
HFC_11.00_1.wav	2024-09-25	16:24:46.599644	HFC	A little wait海 made of paint	260.069	-7.57436	0.867938	HFC
HFC_11.00_2.wav	2024-09-25	16:24:48.415583	HFC	No!	243.886	-12.1155	0.923333	HFC
HFC_11.30.wav	2024-09-25	16:18:43.568990	HFC	Oh	188.019	-14.8816	1.76372	HFC
HFC_10.45_2.wav	2024-09-25	16:19:02.317141	HFC	Tchlyp	176.643	-16.9867	1.68637	HFC
HFC_10.45_1.wav	2024-09-25	16:19:03.798197	HFC	RGI	161.133	-14.6892	1.7173	HFC
HFC_10.45.wav	2024-09-25	16:19:17.970559	HFC	Rrrrrrrrrrrrrrrrrrrrrrrrrrrrrrrrrrrrrrrrrrrrrrrrrrrrrrrrrrrrrrrrrrrrrrrrrrrrrrrrrrrrrrrrrrrrrrrrrrrrrrrrrrrrrrrrrrrrrrrrrrrrrrrrrrrrrrrrrrrrrrrrrrrrrrrrrrrrrrrrrrrrrrrrrrrrrrrrrrrrrrrrrrrrrrrrrrrrrrrrrrrrrrrrrrrrrrrrrrrrrrrrrrrrrrrrrrrrrrrrrrrrrrrrrrrrrrrrrrrrrrrrrrrrrrrrrrrrrrrrrrrrrrrrrrrrrrrrrrrrrrrrrrrrrrrrrrrrrrrrrrrrrrrrrrrrrrrrrrrrrrrrrrrrrrrrrrrrrrrrrrrrrrrrrrrrrrrrrrrrrrrrrrrrrrrrrrrrrrr…	168.021	-15.6669	0.990159	HFC
HFC_10.15_1.wav	2024-09-25	16:19:22.665618	HFC	n cannons	193.335	-14.8341	2.24333	HFC
HFC_10.00_2.wav	2024-09-25	16:19:36.887673	HFC	i um	154.316	-20.437	2.16599	HFC
HFC_10.15.wav	2024-09-25	16:19:51.318915	HFC	Nooo!	216.761	-14.5798	1.94939	HFC
HFC_10.30.wav	2024-09-25	16:19:52.690545	HFC		195.219	-14.2005	1.54712	HFC
HFC_10.15_2.wav	2024-09-25	16:19:53.129659	HFC	RRRRRRRRRRRRRRRRRRRRRRRRRRRRRRRRRRRRRRRRRRRRRRRRRRRRRRRRRRRRRRRRRRRRRRRRRRRRRRRRRRRRRRRRRRRRRRRRRRRRRRRRRRRRRRRRRRRRRRRRRRRRRRRRRRRRRRRRRRRRRRRRRRRRRRRRRRRRRRRRRRRRRRRRRRRRRRRRRRRRRRRRRRRRRRRRRRRRRRRRRRRRRRRRRRRRRRRRRRRRRRRRRRRRRRRRRRRRRRRRRRRRRRRRRRRRRRRRRRRRRRRRRRRRRRRRRRRRRRRRRRRRRRRRRRRRRRRRRRRRRRRRRRRRRRRRRRRRRRRRRRRRRRRRRRRRRRRRRRRRRRRRRRRRRRRRRRRRRRRRRRRRRRRRRRRRRRRRRRRRRRRRRRRRRRRRRRRRRRR…	185.729	-14.9416	1.36147	HFC
HFC_10.30_1.wav	2024-09-25	16:19:57.717173	HFC	YEET	183.281	-13.9548	1.73279	HFC
HFC_10.30_2.wav	2024-09-25	16:20:12.029049	HFC	MMMMMMMMMMMMMMMMMMMMMMMMMMMMMMMMMMMMMMMMMMMMMMMMMMMMMMMMMMMMMMMMMMMMMMMMMMMMMMMMMMMMMMMMMMMMMMMMMMMMMMMMMMMMMMMMMMMMMMMMMMMMMMMMMMMMMMMMMMMMMMMMMMMMMMMMMMMMMMMMMMMMMMMMMMMMMMMMMMMMMMMMMMMMMMMMMMMMMMMMMMMMMMMMMMMMMMMMMMMMMMMMMMMMMMMMMMMMMMMMMMMMMMMMMMMMMMMMMMMMMMMMMMMMMMMMMMMMMMMMMMMMMMMMMMMMMMMMMMMMMMMMMMMMMMMMMMMMMMMMMMMMMMMMMMMMMMMMMMMMMMMMMMMMMMMMMMMMMMMMMMMMMMMMMMMMMMMMMMMMMMMMMMMMMMMMMMMMMMM…	221.089	-13.2725	1.94937	HFC
HFC_10.00_1.wav	2024-09-25	16:20:16.650214	HFC	Good stuff. Stay alkaline, Number One In inversed speakers to help us, please be extra gentlemen.	163.374	-16.6082	1.94939	HFC
HFC_09.45_1.wav	2024-09-25	16:20:31.394091	HFC	Sho, sho, sho! F F F S ON Na N N N N	202.144	-14.4611	1.56259	HFC
HFC_09.45_2.wav	2024-09-25	16:20:47.502184	HFC	Boris Grandson	234.898	-14.9043	1.73279	HFC
HFC_09.15_2.wav	2024-09-25	16:20:57.654866	HFC	HELLO!	246.546	-13.0862	2.01127	HFC
HFC_09.30_1.wav	2024-09-25	16:20:58.093905	HFC	RRRRRRRRRRRRRRRRRR	230.559	-14.0995	1.85655	HFC
HFC_09.15_1.wav	2024-09-25	16:21:07.552402	HFC	RRRRRRRRRRRRRRRRRRRRRRRRRRRRRRRRRRRRRRRRRRRRRRRRRRRRRRRRRRRRRRRRRRRRRRRRRRRRRRRRRRRRRRRRRRRRRRRRRRRRRRRRRRRRRRRRRRRRRRRRRRRRRRRRRRRRRRRRRRRRRRRRRRRRRRRRRRRRRRRRRRRRRRRRRRRRRRRRRRRRRRRRRRRRRRRRRRRRRRRRRRRRRRRRRRRRRRRRRRRRRRRRRRRRRRRRRRRRRRRRRRRRRRRRRRRRRRRRRRRRRRRRRRRRRRRRRRRRRRRRRRRRRRRRRRRRRRRRRRRRRRRRRRRRRRRRRRRRRRRRRRRRRRRRRRRRRRRRRRRRRRRRRRRRRRRRRRRRRRRRRRRRRRRRRRRRRRRRRRRRRRRRRRRRRRRRRRRRRRR…	184.59	-14.5005	1.87202	HFC
HFC_09.45.wav	2024-09-25	16:21:12.329061	HFC	Snap..	247.175	-13.5697	1.81016	HFC
HFC_09.30.wav	2024-09-25	16:21:26.731030	HFC	MMMMMMMMMMMMMMMMMMMMMMMMMMMMMMMMMMMMMMMMMMMMMMMMMMMMMMMMMMMMMMMMMMMMMMMMMMMMMMMMMMMMMMMMMMMMMMMMMMMMMMMMMMMMMMMMMMMMMMMMMMMMMMMMMMMMMMMMMMMMMMMMMMMMMMMMMMMMMMMMMMMMMMMMMMMMMMMMMMMMMMMMMMMMMMMMMMMMMMMMMMMMMMMMMMMMMMMMMMMMMMMMMMMMMMMMMMMMMMMMMMMMMMMMMMMMMMMMMMMMMMMMMMMMMMMMMMMMMMMMMMMMMMMMMMMMMMMMMMMMMMMMMMMMMMMMMMMMMMMMMMMMMMMMMMMMMMMMMMMMMMMMMMMMMMMMMMMMMMMMMMMMMMMMMMMMMMMMMMMMMMMMMMMMMMMMMMMMMMM…	233.324	-12.655	1.93392	HFC
HFC_09.30_2.wav	2024-09-25	16:21:31.311898	HFC	RRRRRRRRRRRRRRRRRRRRRR	200.357	-16.9186	1.88751	HFC
HFC_10.00.wav	2024-09-25	16:21:45.451918	HFC	And 9	237.491	-16.6059	1.81014	HFC
HFC_09.15.wav	2024-09-25	16:21:46.697860	HFC	WRONG	209.005	-13.0786	1.9339	HFC
HFC_09.00_2.wav	2024-09-25	16:22:01.335157	HFC	RRRRRRRRRRRRRRRRRRRRRRRRRRRRRRRRRRRRRRRRRRRRRRRRRRRRRRRRRRRRRRRRRRRRRRRRRRRRRRRRRRRRRRRRRRRRRRRRRRRRRRRRRRRRRRRRRRRRRRRRRRRRRRRRRRRRRRRRRRRRRRRRRRRRRRRRRRRRRRRRRRRRRRRRRRRRRRRRRRRRRRRRRRRRRRRRRRRRRRRRRRRRRRRRRRRRRRRRRRRRRRRRRRRRRRRRRRRRRRRRRRRRRRRRRRRRRRRRRRRRRRRRRRRRRRRRRRRRRRRRRRRRRRRRRRRRRRRRRRRRRRRRRRRRRRRRRRRRRRRRRRRRRRRRRRRRRRRRRRRRRRRRRRRRRRRRRRRRRRRRRRRRRRRRRRRRRRRRRRRRRRRRRRRRRRRRRRRRRRR…	210.08	-14.0638	1.84107	HFC
HFC_09.00_1.wav	2024-09-25	16:22:05.905293	HFC	Alors	219.514	-13.6296	1.81014	HFC
HFC_09.00.wav	2024-09-25	16:22:15.873358	HFC	RRRRRRRRRRRRRRRRRRRRRRRRRRRRRRRRRRRRRRRRRRRRRRRRRRRRRRRRRRRRRRRRRRRRRRRRRRRRRRRRRRRRRRRRRRRRRRRRRRRRRRRRRRRRRRRRRRRRRRRRRRRRRRRRRRRRRRRRRRRRRRRRRRRRRRRRRRRRRRRRRRRRRRRRRRRRRRRRRRRRRRRRRRRRRRRRRRRRRRRRRRRRRRRRRRRRRRRRRRRRRRRRRRRRRRRRRRRRRRRRRRRRRRRRRRRRRRRRRRRRRRRRRRRRRRRRRRRRRRRRRRRRRRRRRRRRRRRRRRRRRRRRRRRRRRRRRRRRRRRRRRRRRRRRRRRRRRRRRRRRRRRRRRRRRRRRRRRRRRRRRRRRRRRRRRRRRRRRRRRRRRRRRRRRRRRRRRRRRRR…	175.716	-15.0764	1.53166	HFC
HFC_08.30_2.wav	2024-09-25	16:22:20.719289	HFC	Come on.	187.826	-15.1133	1.88751	HFC
HFC_08.45.wav	2024-09-25	16:22:30.913287	HFC		216.451	-14.7189	2.11957	HFC
HFC_08.45_1.wav	2024-09-25	16:22:31.294820	HFC	RRRRRRRRRRRRRRRRRRRRRRRRRRRRRRRRRRRRRRRRRRRRRRRRRRRRRRRRRRRRRRRRRRRRRRRRRRRRRRRRRRRRRRRRRRRRRRRRRRRRRRRRRRRRRRRRRRRRRRRRRRRRRRRRRRRRRRRRRRRRRRRRRRRRRRRRRRRRRRRRRRRRRRRRRRRRRRRRRRRRRRRRRRRRRRRRRRRRRRRRRRRRRRRRRRRRRRRRRRRRRRRRRRRRRRRRRRRRRRRRRRRRRRRRRRRRRRRRRRRRRRRRRRRRRRRRRRRRRRRRRRRRRRRRRRRRRRRRRRRRRRRRRRRRRRRRRRRRRRRRRRRRRRRRRRRRRRRRRRRRRRRRRRRRRRRRRRRRRRRRRRRRRRRRRRRRRRRRRRRRRRRRRRRRRRRRRRRRRRR…	235.399	-12.9696	1.87204	HFC
HFC_08.30_1.wav	2024-09-25	16:22:35.896026	HFC	RAAAAAAAAAAAAAAAAAAAAAAAAAAAA	200.41	-14.7682	2.24333	HFC
HFC_08.30.wav	2024-09-25	16:22:50.161056	HFC	attain hopefully	166.125	-22.124	2.08862	HFC
HFC_08.45_2.wav	2024-09-25	16:23:09.256993	HFC	THANKS FOR WATCHING!	224.735	-12.9294	1.85655	HFC
HFC_08.15_2.wav	2024-09-25	16:23:23.507914	HFC	Rrrrrrrrrrrrrrrrrrrrrrrrrrrrrrrrrrrrrrrrrrrrrrrrrrrrrrrrrrrrrrrrrrrrrrrrrrrrrrrrrrrrrrrrrrrrrrrrrrrrrrrrrrrrrrrrrrrrrrrrrrrrrrrrrrrrrrrrrrrrrrrrrrrrrrrrrrrrrrrrrrrrrrrrrrrrrrrrrrrrrrrrrrrrrrrrrrrrrrrrrrrrrrrrrrrrrrrrrrrrrrrrrrrrrrrrrrrrrrrrrrrrrrrrrrrrrrrrrrrrrrrrrrrrrrrrrrrrrrrrrrrrrrrrrrrrrrrrrrrrrrrrrrrrrrrrrrrrrrrrrrrrrrrrrrrrrrrrrrrrrrrrrrrrrrrrrrrrrrrrrrrrrrrrrrrrrrrrrrrrrrrrrrrrrrrrrrrrrrr…	222.942	-17.5882	2.19694	HFC
HFC_08.15_1.wav	2024-09-25	16:23:28.135263	HFC	pathetic	219.145	-15.9105	2.01127	HFC
HFC_08.00_1.wav	2024-09-25	16:23:41.755274	HFC	Rrroooooooooooooooooooooooooooooooooooooooooooooooooooooooooooooooooooooooooooooooooooooooooooooooooooooooooooooooooooooooooooooooooooooooooooooooooooooooooooooooooooooooooooooooooooooooooooooooooooooooooooooooooooooooooooooooooooooooooooooooooooooooooooooooooooooooooooooooooooooooooooooooooooooooooooooooooooooooooooooooooooooooooooooooooooooooooooooooooooooooooooooooooooooooooooooooooooooooooooo…	167.254	-17.9838	1.12941	HFC
HFC_07.45_1.wav	2024-09-25	16:23:46.300115	HFC	RRRRRRRRRRRRRRRRRRRRRRRRRRRRRRRRRRRRRRRRRRRRRRRRRRRRRRRRRRRRRRRRRRRRRRRRRRRRRRRRRRRRRRRRRRRRRRRRRRRRRRRRRRRRRRRRRRRRRRRRRRRRRRRRRRRRRRRRRRRRRRRRRRRRRRRRRRRRRRRRRRRRRRRRRRRRRRRRRRRRRRRRRRRRRRRRRRRRRRRRRRRRRRRRRRRRRRRRRRRRRRRRRRRRRRRRRRRRRRRRRRRRRRRRRRRRRRRRRRRRRRRRRRRRRRRRRRRRRRRRRRRRRRRRRRRRRRRRRRRRRRRRRRRRRRRRRRRRRRRRRRRRRRRRRRRRRRRRRRRRRRRRRRRRRRRRRRRRRRRRRRRRRRRRRRRRRRRRRRRRRRRRRRRRRRRRRRRRRRR…	203.888	-16.7925	1.7173	HFC
HFC_07.30_2.wav	2024-09-25	16:23:51.150512	HFC		123.454	-20.6962	1.8256	HFC
HFC_07.45_2.wav	2024-09-25	16:23:51.534106	HFC		110.59	-18.5916	1.25317	HFC
HFC_08.15.wav	2024-09-25	16:23:51.982162	HFC	Oh	240.352	-15.6684	2.04222	HFC
HFC_08.00.wav	2024-09-25	16:24:02.098360	HFC	e-e-e-e-e-e-e-e-e-e-e-e-e-e.	211.789	-14.1512	2.08864	HFC
HFC_07.45.wav	2024-09-25	16:24:12.365983	HFC	R04	206.436	-16.6738	1.91846	HFC
HFC_08.00_2.wav	2024-09-25	16:24:26.664500	HFC	Rrroooooooooooooooooooooooooooooooooooooooooooooooooooooooooooooooooooooooooooooooooooooooooooooooooooooooooooooooooooooooooooooooooooooooooooooooooooooooooooooooooooooooooooooooooooooooooooooooooooooooooooooooooooooooooooooooooooooooooooooooooooooooooooooooooooooooooooooooooooooooooooooooooooooooooooooooooooooooooooooooooooooooooooooooooooooooooooooooooooooooooooooooooooooooooooooooooooooooooooo…	184.243	-18.6523	1.28413	HFC
HFC_07.30_1.wav	2024-09-25	16:24:31.481645	HFC	Thank you so much for watching my video!	123.14	-20.6681	1.68637	HFC
HFC_07.30.wav	2024-09-25	16:24:33.498200	HFC	What?	216.16	-18.9672	1.37696	HFC
HFC_11.15.wav	2024-09-25	16:24:33.895009	HFC	This has really been a super inspiration for this entire video, with my special apply to the game.	183.577	-14.8863	1.88751	HFC
HFC_11.00_1.wav	2024-09-25	16:24:48.788598	HFC	Rrrrrrrrrrrrrrrrrrrrrrrrrrrrrrrrrrrrrrrrrrrrrrrrrrrrrrrrrrrrrrrrrrrrrrrrrrrrrrrrrrrrrrrrrrrrrrrrrrrrrrrrrrrrrrrrrrrrrrrrrrrrrrrrrrrrrrrrrrrrrrrrrrrrrrrrrrrrrrrrrrrrrrrrrrrrrrrrrrrrrrrrrrrrrrrrrrrrrrrrrrrrrrrrrrrrrrrrrrrrrrrrrrrrrrrrrrrrrrrrrrrrrrrrrrrrrrrrrrrrrrrrrrrrrrrrrrrrrrrrrrrrrrrrrrrrrrrrrrrrrrrrrrrrrrrrrrrrrrrrrrrrrrrrrrrrrrrrrrrrrrrrrrrrrrrrrrrrrrrrrrrrrrrrrrrrrrrrrrrrrrrrrrrrrrrrrrrrrrr…	181.541	-17.2014	1.56261	HFC
HFC_11.00.wav	2024-09-25	16:24:53.400776	HFC	Yokohama	178.488	-14.6503	1.54714	HFC
HFC_11.15_2.wav	2024-09-25	16:25:07.733171	HFC	Rrrrrrrrrrrrrrrrrrrrrrrrrrrrrrrrrrrrrrrrrrrrrrrrrrrrrrrrrrrrrrrrrrrrrrrrrrrrrrrrrrrrrrrrrrrrrrrrrrrrrrrrrrrrrrrrrrrrrrrrrrrrrrrrrrrrrrrrrrrrrrrrrrrrrrrrrrrrrrrrrrrrrrrrrrrrrrrrrrrrrrrrrrrrrrrrrrrrrrrrrrrrrrrrrrrrrrrrrrrrrrrrrrrrrrrrrrrrrrrrrrrrrrrrrrrrrrrrrrrrrrrrrrrrrrrrrrrrrrrrrrrrrrrrrrrrrrrrrrrrrrrrrrrrrrrrrrrrrrrrrrrrrrrrrrrrrrrrrrrrrrrrrrrrrrrrrrrrrrrrrrrrrrrrrrrrrrrrrrrrrrrrrrrrrrrrrrrrrrr…	191.726	-15.5827	1.25317	HFC
HFC_11.00_2.wav	2024-09-25	16:25:12.383179	HFC	RRRRRRRRRRRRRRRRRRRRRRRRRRRRRRRRRRRRRRRRRRRRRRRRRRRRRRRRRRRRRRRRRRRRRRRRRRRRRRRRRRRRRRRRRRRRRRRRRRRRRRRRRRRRRRRRRRRRRRRRRRRRRRRRRRRRRRRRRRRRRRRRRRRRRRRRRRRRRRRRRRRRRRRRRRRRRRRRRRRRRRRRRRRRRRRRRRRRRRRRRRRRRRRRRRRRRRRRRRRRRRRRRRRRRRRRRRRRRRRRRRRRRRRRRRRRRRRRRRRRRRRRRRRRRRRRRRRRRRRRRRRRRRRRRRRRRRRRRRRRRRRRRRRRRRRRRRRRRRRRRRRRRRRRRRRRRRRRRRRRRRRRRRRRRRRRRRRRRRRRRRRRRRRRRRRRRRRRRRRRRRRRRRRRRRRRRRRRRRR…	265.279	-13.5962	2.16599	HFC
HFC_11.30_2.wav	2024-09-25	16:25:17.016405	HFC	Rrroooooooooooooooooooooooooooooooooooooooooooooooooooooooooooooooooooooooooooooooooooooooooooooooooooooooooooooooooooooooooooooooooooooooooooooooooooooooooooooooooooooooooooooooooooooooooooooooooooooooooooooooooooooooooooooooooooooooooooooooooooooooooooooooooooooooooooooooooooooooooooooooooooooooooooooooooooooooooooooooooooooooooooooooooooooooooooooooooooooooooooooooooooooooooooooooooooooooooooo…	157.88	-19.1971	1.29959	HFC
HFC_11.30_1.wav	2024-09-25	16:25:21.671968	HFC	RRRRRRRRRRRRRRRRRRRRRRRRRRRRRRRRRRRRRRRRRRRRRRRRRRRRRRRRRRRRRRRRRRRRRRRRRRRRRRRRRRRRRRRRRRRRRRRRRRRRRRRRRRRRRRRRRRRRRRRRRRRRRRRRRRRRRRRRRRRRRRRRRRRRRRRRRRRRRRRRRRRRRRRRRRRRRRRRRRRRRRRRRRRRRRRRRRRRRRRRRRRRRRRRRRRRRRRRRRRRRRRRRRRRRRRRRRRRRRRRRRRRRRRRRRRRRRRRRRRRRRRRRRRRRRRRRRRRRRRRRRRRRRRRRRRRRRRRRRRRRRRRRRRRRRRRRRRRRRRRRRRRRRRRRRRRRRRRRRRRRRRRRRRRRRRRRRRRRRRRRRRRRRRRRRRRRRRRRRRRRRRRRRRRRRRRRRRRRRR…	214.888	-14.6941	1.67088	HFC
HFC_11.15_1.wav	2024-09-25	16:25:26.344137	HFC		242.66	-13.698	1.68637	HFC
LFC_10.30.wav	2024-09-25	16:25:26.795578	LFC		156.773	-18.7272	1.1329	LFC
LFC_08.00.wav	2024-09-25	16:25:28.196644	LFC	you	116.252	-23.3884	0.842	LFC
HFC_09.30_2.wav	2024-09-25	16:25:29.405746	HFC	Ahhhhhhhh.	208.587	-4.82248	1.71463	HFC
HFC_09.30_1.wav	2024-09-25	16:25:39.553198	HFC	TH Goodnight! believe	242.785	-8.18177	1.36252	HFC
HFC_09.15_1.wav	2024-09-25	16:25:40.973310	HFC	NO!!!	226.359	-9.59214	1.40846	HFC
HFC_09.15_2.wav	2024-09-25	16:25:42.305318	HFC	intention was bad.	251.495	-7.0916	1.43906	HFC
HFC_09.00_1.wav	2024-09-25	16:25:43.719160	HFC	Baah!	201.7	-9.87271	1.40846	HFC
HFC_09.00.wav	2024-09-25	16:25:59.361362	HFC	Rrrrrrrrrrrrrrrrrrrrrrrrrrrrrrrrrrrrrrrrrrrrrrrrrrrrrrrrrrrrrrrrrrrrrrrrrrrrrrrrrrrrrrrrrrrrrrrrrrrrrrrrrrrrrrrrrrrrrrrrrrrrrrrrrrrrrrrrrrrrrrrrrrrrrrrrrrrrrrrrrrrrrrrrrrrrrrrrrrrrrrrrrrrrrrrrrrrrrrrrrrrrrrrrrrrrrrrrrrrrrrrrrrrrrrrrrrrrrrrrrrrrrrrrrrrrrrrrrrrrrrrrrrrrrrrrrrrrrrrrrrrrrrrrrrrrrrrrrrrrrrrrrrrrrrrrrrrrrrrrrrrrrrrrrrrrrrrrrrrrrrrrrrrrrrrrrrrrrrrrrrrrrrrrrrrrrrrrrrrrrrrrrrrrrrrrrrrrrrr…	171.528	-5.77801	1.24004	HFC
HFC_09.00_2.wav	2024-09-25	16:26:04.117637	HFC	Sayочки!	207.649	-5.54877	1.66871	HFC
HFC_09.15.wav	2024-09-25	16:26:10.152240	HFC	U priced	178.367	-11.7176	1.76056	HFC
HFC_09.30.wav	2024-09-25	16:26:24.431832	HFC	circle attack	265.497	-7.82171	1.28598	HFC
HFC_08.45_2.wav	2024-09-25	16:26:38.647298	HFC	AAAAAAAAHHHHH	209.234	-4.66844	2.09737	HFC
HFC_08.45_1.wav	2024-09-25	16:26:39.124632	HFC	HONK!	209.028	-6.18165	1.5156	HFC
HFC_08.45.wav	2024-09-25	16:26:40.597756	HFC	RRRRRRRRRR!	194.441	-4.90085	1.89835	HFC
HFC_08.15.wav	2024-09-25	16:26:54.867703	HFC		236.007	-7.2691	1.46969	HFC
HFC_08.30.wav	2024-09-25	16:26:55.296979	HFC	clothes.	255.641	-7.23638	1.1635	HFC
HFC_08.15_2.wav	2024-09-25	16:26:56.758681	HFC	3ّ 3ager 3ager	204.536	-5.72945	1.54623	HFC
HFC_08.30_1.wav	2024-09-25	16:27:15.465723	HFC	RRRRRRRRRRRRRRRRRRRRRRRRRRRRRRRRRRRRRRRRRRRRRRRRRRRRRRRRRRRRRRRRRRRRRRRRRRRRRRRRRRRRRRRRRRRRRRRRRRRRRRRRRRRRRRRRRRRRRRRRRRRRRRRRRRRRRRRRRRRRRRRRRRRRRRRRRRRRRRRRRRRRRRRRRRRRRRRRRRRRRRRRRRRRRRRRRRRRRRRRRRRRRRRRRRRRRRRRRRRRRRRRRRRRRRRRRRRRRRRRRRRRRRRRRRRRRRRRRRRRRRRRRRRRRRRRRRRRRRRRRRRRRRRRRRRRRRRRRRRRRRRRRRRRRRRRRRRRRRRRRRRRRRRRRRRRRRRRRRRRRRRRRRRRRRRRRRRRRRRRRRRRRRRRRRRRRRRRRRRRRRRRRRRRRRRRRRRRRRR…	184.646	-6.78179	1.43906	HFC
HFC_08.15_1.wav	2024-09-25	16:27:20.213943	HFC		273.4	-5.4519	1.59217	HFC
HFC_08.00_2.wav	2024-09-25	16:27:20.683306	HFC	Boo Hey	305.893	-6.14623	1.68402	HFC
HFC_08.30_2.wav	2024-09-25	16:27:22.237044	HFC	Grrrrrrrr!	175.217	-7.26848	1.89835	HFC
HFC_08.00_1.wav	2024-09-25	16:27:35.151055	HFC		204.422	-11.8681	2.00552	HFC
HFC_08.00.wav	2024-09-25	16:27:35.549035	HFC	B Shame	246.185	-5.05078	1.40846	HFC
HFC_07.45_2.wav	2024-09-25	16:27:49.928591	HFC	Whoaaaaafront	247.076	-4.76468	1.59217	HFC
HFC_07.30.wav	2024-09-25	16:28:00.039486	HFC	RRRRRRRRRRRRRRRRRRRRRRRRRRRRRRRRRRRRRRRRRRRRRRRRRRRRRRRRRRRRRRRRRRRRRRRRRRRRRRRRRRRRRRRRRRRRRRRRRRRRRRRRRRRRRRRRRRRRRRRRRRRRRRRRRRRRRRRRRRRRRRRRRRRRRRRRRRRRRRRRRRRRRRRRRRRRRRRRRRRRRRRRRRRRRRRRRRRRRRRRRRRRRRRRRRRRRRRRRRRRRRRRRRRRRRRRRRRRRRRRRRRRRRRRRRRRRRRRRRRRRRRRRRRRRRRRRRRRRRRRRRRRRRRRRRRRRRRRRRRRRRRRRRRRRRRRRRRRRRRRRRRRRRRRRRRRRRRRRRRRRRRRRRRRRRRRRRRRRRRRRRRRRRRRRRRRRRRRRRRRRRRRRRRRRRRRRRRRRRR…	390.853	-7.45371	1.1635	HFC
HFC_07.30_1.wav	2024-09-25	16:28:04.623963	HFC	Blehh!	233.645	-6.72386	1.79119	HFC
HFC_07.30_2.wav	2024-09-25	16:28:10.493810	HFC	Bף V하면서	206.185	-5.25481	1.99021	HFC
HFC_07.45.wav	2024-09-25	16:28:15.905342	HFC	RRRRRRRRRRRRRRRRRRRRRRRRRRRRRRRRRRRRRRRRRRRRRRRRRRRRRRRRRRRRRRRRRRRRRRRRRRRRRRRRRRRRRRRRRRRRRRRRRRRRRRRRRRRRRRRRRRRRRRRRRRRRRRRRRRRRRRRRRRRRRRRRRRRRRRRRRRRRRRRRRRRRRRRRRRRRRRRRRRRRRRRRRRRRRRRRRRRRRRRRRRRRRRRRRRRRRRRRRRRRRRRRRRRRRRRRRRRRRRRRRRRRRRRRRRRRRRRRRRRRRRRRRRRRRRRRRRRRRRRRRRRRRRRRRRRRRRRRRRRRRRRRRRRRRRRRRRRRRRRRRRRRRRRRRRRRRRRRRRRRRRRRRRRRRRRRRRRRRRRRRRRRRRRRRRRRRRRRRRRRRRRRRRRRRRRRRRRRRRR…	225.686	-5.9713	1.46969	HFC
HFC_07.45_1.wav	2024-09-25	16:28:20.578399	HFC	No!	295.811	-5.76109	1.57685	HFC
HFC_10.15_1.wav	2024-09-25	16:28:26.118530	HFC	Weekend	240.682	-7.77272	2.02081	HFC
HFC_09.45.wav	2024-09-25	16:28:35.977698	HFC	Ahh!	248.269	-11.2498	1.22473	HFC
HFC_11.30_1.wav	2024-09-25	16:28:37.433822	HFC	YAAA!	234.206	-9.12374	1.76056	HFC
HFC_11.30.wav	2024-09-25	16:28:47.825410	HFC	MMMMMMMMMMMMMMMMMMMMM sich	162.761	-9.52808	1.60748	HFC
HFC_11.30_2.wav	2024-09-25	16:29:03.015343	HFC	Ahhh.	312.736	-7.8589	1.50029	HFC
HFC_11.15_2.wav	2024-09-25	16:29:04.423398	HFC	Nooooo!	235.113	-10.2026	1.85242	HFC
HFC_11.15.wav	2024-09-25	16:29:14.189777	HFC	extended	210.078	-10.3408	1.77588	HFC
HFC_11.15_1.wav	2024-09-25	16:29:22.265239	HFC	Germany	220.37	-12.6484	1.25535	HFC
HFC_10.45_2.wav	2024-09-25	16:29:32.148119	HFC	Ah!	220.857	-8.64521	1.54625	HFC
HFC_10.45.wav	2024-09-25	16:29:33.523674	HFC	AHHHHH	214.147	-6.63919	2.18923	HFC
HFC_11.00.wav	2024-09-25	16:29:38.271184	HFC	No!	262.685	-9.22172	1.54625	HFC
HFC_10.45_1.wav	2024-09-25	16:29:38.674527	HFC	AHHHH!!!!	150.102	-7.8268	1.66871	HFC
HFC_11.00_1.wav	2024-09-25	16:29:40.125625	HFC	Eaah! S passthros	162.732	-11.5508	1.53092	HFC
HFC_10.30_2.wav	2024-09-25	16:29:41.840752	HFC	جه رinging	232.32	-7.09023	1.48498	HFC
HFC_11.00_2.wav	2024-09-25	16:29:55.876472	HFC	stun	209.184	-12.2602	1.9749	HFC
HFC_10.30_1.wav	2024-09-25	16:29:57.276396	HFC	NO WHATHAPP END	257.526	-9.06113	1.62279	HFC
HFC_10.30.wav	2024-09-25	16:29:58.820962	HFC	significant	249.867	-14.2243	1.79119	HFC
HFC_10.15_2.wav	2024-09-25	16:30:04.502419	HFC	That's totally crap	214.823	-12.217	1.19413	HFC
HFC_10.00.wav	2024-09-25	16:30:05.956992	HFC	imeters	171.884	-12.994	2.12798	HFC
HFC_09.45_2.wav	2024-09-25	16:30:15.729304	HFC	Rと思滑	177.231	-14.1309	1.60748	HFC
HFC_10.00_1.wav	2024-09-25	16:30:30.134726	HFC	Ahhhuuahhhh	211.378	-9.99559	1.69933	HFC
HFC_10.15.wav	2024-09-25	16:30:40.059661	HFC	Aiwariu	198.814	-12.7137	1.45437	HFC
HFC_10.00_2.wav	2024-09-25	16:30:54.209479	HFC	Mumma!	160.878	-11.3347	1.77588	HFC
HFC_09.45_1.wav	2024-09-25	16:31:12.429338	HFC	Arh!	222.293	-10.9231	1.40846	HFC
LFC_10.15.wav	2024-09-25	16:31:27.278269	LFC	Rrrrrrrrrrrrrrrrrrrrrrrrrrrrrrrrrrrrrrrrrrrrrrrrrrrrrrrrrrrrrrrrrrrrrrrrrrrrrrrrrrrrrrrrrrrrrrrrrrrrrrrrrrrrrrrrrrrrrrrrrrrrrrrrrrrrrrrrrrrrrrrrrrrrrrrrrrrrrrrrrrrrrrrrrrrrrrrrrrrrrrrrrrrrrrrrrrrrrrrrrrrrrrrrrrrrrrrrrrrrrrrrrrrrrrrrrrrrrrrrrrrrrrrrrrrrrrrrrrrrrrrrrrrrrrrrrrrrrrrrrrrrrrrrrrrrrrrrrrrrrrrrrrrrrrrrrrrrrrrrrrrrrrrrrrrrrrrrrrrrrrrrrrrrrrrrrrrrrrrrrrrrrrrrrrrrrrrrrrrrrrrrrrrrrrrrrrrrrrr…	105.652	-25.6671	1.19129	LFC
LFC_09.30_1.wav	2024-09-25	16:31:32.952703	LFC		100.193	-23.8821	1.31506	LFC
LFC_09.45.wav	2024-09-25	16:31:34.143167	LFC	You	87.3432	-27.3364	1.16034	LFC
LFC_09.30_2.wav	2024-09-25	16:31:35.342744	LFC	NY °	100.883	-26.0263	2.83125	LFC
LFC_10.00.wav	2024-09-25	16:31:50.502241	LFC		85.7138	-26.3673	1.06753	LFC
LFC_09.45_1.wav	2024-09-25	16:31:51.690533	LFC	MMMMMMMMMMMMMMMMMMMMMMMMMMMMMMMMMMMMMMMMMMMMMMMMMMMMMMMMMMMMMMMMMMMMMMMMMMMMMMMMMMMMMMMMMMMMMMMMMMMMMMMMMMMMMMMMMMMMMMMMMMMMMMMMMMMMMMMMMMMMMMMMMMMMMMMMMMMMMMMMMMMMMMMMMMMMMMMMMMMMMMMMMMMMMMMMMMMMMMMMMMMMMMMMMMMMMMMMMMMMMMMMMMMMMMMMMMMMMMMMMMMMMMMMMMMMMMMMMMMMMMMMMMMMMMMMMMMMMMMMMMMMMMMMMMMMMMMMMMMMMMMMMMMMMMMMMMMMMMMMMMMMMMMMMMMMMMMMMMMMMMMMMMMMMMMMMMMMMMMMMMMMMMMMMMMMMMMMMMMMMMMMMMMMMMMMMMMMMMM…	92.7609	-27.71	1.25317	LFC
LFC_10.45.wav	2024-09-25	16:31:57.193209	LFC	Hoooooooooooooooooooooooooooooooooooooooooooooooooooooooooooooooooooooooooooooooooooooooooooooooooooooooooooooooooooooooooooooooooooooooooooooooooooooooooooooooooooooooooooooooooooooooooooooooooooooooooooooooooooooooooooooooooooooooooooooooooooooooooooooooooooooooooooooooooooooooooooooooooooooooooooooooooooooooooooooooooooooooooooooooooooooooooooooooooooooooooooooooooooooooooooooooooooooooooooooo…	113.666	-24.7289	1.50073	LFC
LFC_09.30.wav	2024-09-25	16:32:02.576630	LFC	Grrrr.	93.919	-23.8658	1.81016	LFC
LFC_09.15.wav	2024-09-25	16:32:17.504319	LFC	Rrrrrrrrrrrrrrrrrrrrrrrrrrrrrrrrrrrrrrrrrrrrrrrrrrrrrrrrrrrrrrrrrrrrrrrrrrrrrrrrrrrrrrrrrrrrrrrrrrrrrrrrrrrrrrrrrrrrrrrrrrrrrrrrrrrrrrrrrrrrrrrrrrrrrrrrrrrrrrrrrrrrrrrrrrrrrrrrrrrrrrrrrrrrrrrrrrrrrrrrrrrrrrrrrrrrrrrrrrrrrrrrrrrrrrrrrrrrrrrrrrrrrrrrrrrrrrrrrrrrrrrrrrrrrrrrrrrrrrrrrrrrrrrrrrrrrrrrrrrrrrrrrrrrrrrrrrrrrrrrrrrrrrrrrrrrrrrrrrrrrrrrrrrrrrrrrrrrrrrrrrrrrrrrrrrrrrrrrrrrrrrrrrrrrrrrrrrrrrr…	95.3226	-20.1441	1.19129	LFC
LFC_08.00.wav	2024-09-25	16:32:23.003682	LFC	Rrrrrrrrrrrrrrrrrrrrrrrrrrrrrrrrrrrrrrrrrrrrrrrrrrrrrrrrrrrrrrrrrrrrrrrrrrrrrrrrrrrrrrrrrrrrrrrrrrrrrrrrrrrrrrrrrrrrrrrrrrrrrrrrrrrrrrrrrrrrrrrrrrrrrrrrrrrrrrrrrrrrrrrrrrrrrrrrrrrrrrrrrrrrrrrrrrrrrrrrrrrrrrrrrrrrrrrrrrrrrrrrrrrrrrrrrrrrrrrrrrrrrrrrrrrrrrrrrrrrrrrrrrrrrrrrrrrrrrrrrrrrrrrrrrrrrrrrrrrrrrrrrrrrrrrrrrrrrrrrrrrrrrrrrrrrrrrrrrrrrrrrrrrrrrrrrrrrrrrrrrrrrrrrrrrrrrrrrrrrrrrrrrrrrrrrrrrrrrr…	122.326	-20.6238	1.09846	LFC
LFC_07.30.wav	2024-09-25	16:32:28.336892	LFC	you	87.64	-18.1819	1.39243	LFC
LFC_07.30_1.wav	2024-09-25	16:32:29.603269	LFC	You	98.8239	-22.424	1.29959	LFC
LFC_07.30_2.wav	2024-09-25	16:32:30.792998	LFC		83.83	-27.5454	1.96485	LFC
HFC_07.30.wav	2024-09-25	14:34:42.100827	HFC	AHHHHHHHHH	359.411	-13.7709	1.92395	HFC
HFC_07.30_1.wav	2024-09-25	14:34:58.096595	HFC	Yeee!!!	394.986	-14.1361	1.92392	HFC
HFC_07.30_2.wav	2024-09-25	14:35:09.313754	HFC	Nhüüüüüüüüüüüüü!	428.259	-13.9627	1.7854	HFC
HFC_07.45.wav	2024-09-25	14:35:20.439077	HFC	.	494.165	-14.7502	2.09324	HFC
HFC_07.45_1.wav	2024-09-25	14:35:27.183726	HFC	AOOOOOOOOOO año floors	248.844	-13.6059	2.21637	HFC
HFC_09.30_1.wav	2024-09-25	14:35:33.911720	HFC	を	214.912	-13.6671	2.5242	HFC
HFC_09.45_2.wav	2024-09-25	14:35:49.330316	HFC	RRRRRRRRRRRRRRRRRRRRRRRRRRRRRRRRRRRRRRRRRRRRRRRRRRRRRRRRRRRRRRRRRRRRRRRRRRRRRRRRRRRRRRRRRRRRRRRRRRRRRRRRRRRRRRRRRRRRRRRRRRRRRRRRRRRRRRRRRRRRRRRRRRRRRRRRRRRRRRRRRRRRRRRRRRRRRRRRRRRRRRRRRRRRRRRRRRRRRRRRRRRRRRRRRRRRRRRRRRRRRRRRRRRRRRRRRRRRRRRRRRRRRRRRRRRRRRRRRRRRRRRRRRRRRRRRRRRRRRRRRRRRRRRRRRRRRRRRRRRRRRRRRRRRRRRRRRRRRRRRRRRRRRRRRRRRRRRRRRRRRRRRRRRRRRRRRRRRRRRRRRRRRRRRRRRRRRRRRRRRRRRRRRRRRRRRRRRRRRR…	199.97	-13.6185	1.95086	HFC
HFC_10.00.wav	2024-09-25	14:35:55.024306	HFC	Really!	191.588	-13.8064	2.40107	HFC
HFC_09.45_1.wav	2024-09-25	14:36:05.796011	HFC	No!	205.75	-14.3051	2.17018	HFC
HFC_09.30_2.wav	2024-09-25	14:36:07.051429	HFC	Reverse My Travel capitalist	215.473	-13.4183	2.12401	HFC
HFC_09.45.wav	2024-09-25	14:36:22.184783	HFC	all	203.613	-13.2188	2.10095	HFC
HFC_10.00_1.wav	2024-09-25	14:36:37.123734	HFC	No!	201.149	-14.3559	1.93932	HFC
HFC_09.30.wav	2024-09-25	14:36:38.320149	HFC	No!	215.203	-14.1195	2.21637	HFC
HFC_09.15_2.wav	2024-09-25	14:36:39.545844	HFC	Fuuuuuuuuuunom	212.843	-14.0401	2.37027	HFC
HFC_09.15_1.wav	2024-09-25	14:36:50.994940	HFC	No!	218.666	-13.4056	2.03168	HFC
HFC_09.00_1.wav	2024-09-25	14:36:52.220446	HFC	Mirafit logo	218.698	-13.669	2.43186	HFC
HFC_09.00_2.wav	2024-09-25	14:37:07.251086	HFC	Rrrrrrrrrrrrrrrrrrrrrrrrrrrrrrrr	224.005	-13.566	2.33948	HFC
HFC_09.00.wav	2024-09-25	14:37:27.079858	HFC	WELL!!!	238.123	-13.0541	2.27791	HFC
HFC_08.45.wav	2024-09-25	14:37:39.461283	HFC	RUUUUUUUB Consider we explain the gift to Senin	236.729	-13.7279	2.37027	HFC
HFC_08.45_1.wav	2024-09-25	14:37:56.946335	HFC	Mets	215.041	-13.6481	2.73968	HFC
HFC_08.45_2.wav	2024-09-25	14:38:07.810885	HFC	– Ho families!	235.274	-13.1775	2.09322	HFC
HFC_09.15.wav	2024-09-25	14:38:27.379766	HFC	Bo-M-M-M-M-M-M-M-M-M-M-M! G 89, Honda Civic-VAR Şu chi jiberti om heltkaWhy	226.068	-13.3335	2.30873	HFC
HFC_08.00.wav	2024-09-25	14:38:38.951508	HFC	Noooooo!	160.8	-13.636	2.30871	HFC
HFC_07.45_2.wav	2024-09-25	14:38:49.745772	HFC	Woohoo!	320.424	-13.9087	2.10862	HFC
HFC_08.15_1.wav	2024-09-25	14:38:51.316661	HFC	RRRRRRRRRRRRRRRRRRRRRRRRRRRRRRRRRRRRRRRRRRRRRRRRRRRRRRRRRRRRRRRRRRRRRRRRRRRRRRRRRRRRRRRRRRRRRRRRRRRRRRRRRRRRRRRRRRRRRRRRRRRRRRRRRRRRRRRRRRRRRRRRRRRRRRRRRRRRRRRRRRRRRRRRRRRRRRRRRRRRRRRRRRRRRRRRRRRRRRRRRRRRRRRRRRRRRRRRRRRRRRRRRRRRRRRRRRRRRRRRRRRRRRRRRRRRRRRRRRRRRRRRRRRRRRRRRRRRRRRRRRRRRRRRRRRRRRRRRRRRRRRRRRRRRRRRRRRRRRRRRRRRRRRRRRRRRRRRRRRRRRRRRRRRRRRRRRRRRRRRRRRRRRRRRRRRRRRRRRRRRRRRRRRRRRRRRRRRRRR…	239.384	-13.5506	3.01671	HFC
HFC_08.15.wav	2024-09-25	14:38:56.755164	HFC	MMMMMMMMMMMMMMMMMMMMMMMMMMMMMMMMMMMMMMMMMMMMMMMMMMMMMMMMMMMMMMMMMMMMMMMMMMMMMMMMMMMMMMMMMMMMMMMMMMMMMMMMMMMMMMMMMMMMMMMMMMMMMMMMMMMMMMMMMMMMMMMMMMMMMMMMMMMMMMMMMMMMMMMMMMMMMMMMMMMMMMMMMMMMMMMMMMMMMMMMMMMMMMMMMMMMMMMMMMMMMMMMMMMMMMMMMMMMMMMMMMMMMMMMMMMMMMMMMMMMMMMMMMMMMMMMMMMMMMMMMMMMMMMMMMMMMMMMMMMMMMMMMMMMMMMMMMMMMMMMMMMMMMMMMMMMMMMMMMMMMMMMMMMMMMMMMMMMMMMMMMMMMMMMMMMMMMMMMMMMMMMMMMMMMMMMMMMMMMM…	229.247	-13.2426	2.5242	HFC
HFC_08.00_1.wav	2024-09-25	14:39:02.209802	HFC	What-	243.019	-13.7976	1.83159	HFC
HFC_08.00_2.wav	2024-09-25	14:39:04.593179	HFC	Honking	177.063	-12.9493	1.98549	HFC
HFC_08.15_2.wav	2024-09-25	14:39:19.486964	HFC	No!	233.79	-13.5815	2.3241	HFC
HFC_08.30.wav	2024-09-25	14:39:30.017252	HFC	Don't stomp on the motorcycle, ork uol Very much so	241.356	-13.3898	2.26254	HFC
HFC_08.30_1.wav	2024-09-25	14:39:45.685204	HFC	RRRRRRRRRRRRRRRRRRRRRR	217.04	-13.0081	2.29333	HFC
HFC_08.30_2.wav	2024-09-25	14:40:05.094812	HFC	aah Thus	233.278	-12.8965	2.49342	HFC
HFC_10.00_2.wav	2024-09-25	14:40:20.934791	HFC	Z light	228.376	-13.4279	2.28562	HFC
HFC_10.15.wav	2024-09-25	14:40:40.126592	HFC	Ooooooh!	201.373	-13.8768	2.3395	HFC
HFC_10.15_1.wav	2024-09-25	14:40:55.181482	HFC	Nooooo!	189.207	-13.8795	1.98549	HFC
HFC_10.45_1.wav	2024-09-25	14:41:09.700285	HFC	RRRRRRRRRRR bride	217.891	-13.7858	2.1702	HFC
HFC_10.45_2.wav	2024-09-25	14:41:22.271690	HFC	RRRRRRRRRRRRRR	210.635	-12.9669	2.1702	HFC
HFC_10.30.wav	2024-09-25	14:41:41.768437	HFC	and home	172.069	-14.1647	2.5088	HFC
HFC_10.45.wav	2024-09-25	14:41:49.626779	HFC	Noooooooooooooooooooooooooooooooooooooooooooooooooooooooooooooooooooooooooooooooooooooooooooooooooooooooooooooooooooooooooooooooooooooooooooooooooooooooooooooooooooooooooooooooooooooooooooooooooooooooooooooooooooooooooooooooooooooooooooooooooooooooooooooooooooooooooooooooooooooooooooooooooooooooooooooooooooooooooooooooooooooooooooooooooooooooooooooooooooooooooooooooooooooooooooooooooooooooooooooo…	208.19	-12.8413	2.44723	HFC
HFC_10.30_2.wav	2024-09-25	14:41:55.065125	HFC	NOOOO!	190.272	-13.1983	2.09324	HFC
HFC_10.30_1.wav	2024-09-25	14:42:05.658235	HFC	No!	182.803	-14.045	2.04705	HFC
HFC_11.00.wav	2024-09-25	14:42:11.441594	HFC	Иēè veterans	242.119	-13.5307	2.00088	HFC
HFC_11.00_1.wav	2024-09-25	14:42:22.098454	HFC	GRRRRRRRRRR	206.709	-13.7311	2.12401	HFC
HFC_11.00_2.wav	2024-09-25	14:42:41.586946	HFC	Nooo!	221.255	-13.5399	2.20098	HFC
HFC_11.15.wav	2024-09-25	14:43:00.957658	HFC	RRRRRRRRRRRRRRRRRRRRRRRRRRRRRRRRRRRRRRRRRRRRRRRRRRRRRRRRRRRRRRRRRRRRRRRRRRRRRRRRRRRRRRRRRRRRRRRRRRRRRRRRRRRRRRRRRRRRRRRRRRRRRRRRRRRRRRRRRRRRRRRRRRRRRRRRRRRRRRRRRRRRRRRRRRRRRRRRRRRRRRRRRRRRRRRRRRRRRRRRRRRRRRRRRRRRRRRRRRRRRRRRRRRRRRRRRRRRRRRRRRRRRRRRRRRRRRRRRRRRRRRRRRRRRRRRRRRRRRRRRRRRRRRRRRRRRRRRRRRRRRRRRRRRRRRRRRRRRRRRRRRRRRRRRRRRRRRRRRRRRRRRRRRRRRRRRRRRRRRRRRRRRRRRRRRRRRRRRRRRRRRRRRRRRRRRRRRRRRR…	215.5	-13.8457	2.09324	HFC
HFC_11.30_1.wav	2024-09-25	14:43:06.688657	HFC	OH N Quan	219.083	-13.7634	2.53957	HFC
HFC_11.15_2.wav	2024-09-25	14:43:09.273217	HFC	RRRRRRRRRRRRRRRRRRRR	216.791	-13.2118	2.00088	HFC
HFC_11.30_2.wav	2024-09-25	14:43:19.643284	HFC	Mmmmm�'llне Book	219.571	-14.0084	2.15478	HFC
HFC_11.15_1.wav	2024-09-25	14:43:30.608877	HFC	RRRRRRRRRRRRRRRRRRRRRRRRRRRRRRRRRRRRRRRRRRRRRRRRRRRRRRRRRRRRRRRRRRRRRRRRRRRRRRRRRRRRRRRRRRRRRRRRRRRRRRRRRRRRRRRRRRRRRRRRRRRRRRRRRRRRRRRRRRRRRRRRRRRRRRRRRRRRRRRRRRRRRRRRRRRRRRRRRRRRRRRRRRRRRRRRRRRRRRRRRRRRRRRRRRRRRRRRRRRRRRRRRRRRRRRRRRRRRRRRRRRRRRRRRRRRRRRRRRRRRRRRRRRRRRRRRRRRRRRRRRRRRRRRRRRRRRRRRRRRRRRRRRRRRRRRRRRRRRRRRRRRRRRRRRRRRRRRRRRRRRRRRRRRRRRRRRRRRRRRRRRRRRRRRRRRRRRRRRRRRRRRRRRRRRRRRRRRRRR…	209.427	-12.9084	2.24714	HFC
HFC_11.30.wav	2024-09-25	14:43:36.049007	HFC	R將樂	228.026	-14.3529	2.13941	HFC
LFC_07.30.wav	2024-09-25	14:43:52.686152	LFC	HAHAHAHAH	107.902	-14.2599	1.89133	LFC
LFC_10.00.wav	2024-09-25	14:44:11.701939	LFC		95.2322	-23.1569	0.960688	LFC
LFC_07.45.wav	2024-09-25	14:44:12.885170	LFC	K Therefore, that a	96.3172	-20.3183	1.4824	LFC
LFC_07.30_1.wav	2024-09-25	14:44:32.250238	LFC		96.7492	-19.9878	1.17569	LFC
HFC_07.30.wav	2024-09-25	14:44:33.471448	HFC	No!	153.047	-7.54886	2.14692	HFC
HFC_07.30_1.wav	2024-09-25	14:44:34.665246	HFC	MMMMMMMM	151.568	-5.90708	1.9254	HFC
HFC_07.30_2.wav	2024-09-25	14:44:49.765584	HFC	regrets	158.572	-7.39303	2.1299	HFC
HFC_07.45.wav	2024-09-25	14:45:01.614459	HFC	Wrong name!!	155.849	-4.63852	2.09579	HFC
HFC_08.45.wav	2024-09-25	14:45:16.607235	HFC	Ouch!	179.246	-3.78415	1.7039	HFC
HFC_08.30_2.wav	2024-09-25	14:45:19.034590	HFC	ções...	155.09	-6.30744	1.68687	HFC
HFC_08.00_2.wav	2024-09-25	14:45:34.070589	HFC	zurrrgghhh	149.209	-7.2217	2.16396	HFC
HFC_08.00.wav	2024-09-25	14:45:53.429270	HFC	días,	167.932	-5.28286	2.21508	HFC
HFC_08.00_1.wav	2024-09-25	14:46:13.731365	HFC	Okay.	132.564	-9.22587	2.26619	HFC
HFC_08.15.wav	2024-09-25	14:46:29.102484	HFC	Y ли	151.775	-6.51469	1.65279	HFC
HFC_08.30.wav	2024-09-25	14:46:43.967136	HFC	I'm MAU late.	154.426	-6.52767	1.85725	HFC
HFC_08.15_1.wav	2024-09-25	14:46:54.921303	HFC	YAAA!	162.383	-5.69656	1.7891	HFC
HFC_08.30_1.wav	2024-09-25	14:47:10.088203	HFC	Steven	149.799	-6.3005	1.85727	HFC
HFC_07.45_2.wav	2024-09-25	14:47:25.270559	HFC	TRUE	155.307	-7.15923	2.21508	HFC
HFC_07.45_1.wav	2024-09-25	14:47:36.943650	HFC	No!!!	156.969	-5.13465	1.75502	HFC
HFC_11.00.wav	2024-09-25	14:47:52.060836	HFC	Please subscribe and most beloved soywheel company have participated.	168.139	-4.78678	1.46771	HFC
HFC_10.30_1.wav	2024-09-25	14:47:54.471398	HFC	M-y roster ses	190.036	-4.41882	1.82796	HFC
HFC_10.45_1.wav	2024-09-25	14:48:05.530125	HFC	Highway.	169.792	-4.59295	1.66785	HFC
HFC_10.45.wav	2024-09-25	14:48:24.794930	HFC	Oh	158.736	-7.50332	1.65452	HFC
HFC_10.30_2.wav	2024-09-25	14:48:25.993059	HFC	NEXT C Revelations	128.608	-6.89615	1.36096	HFC
HFC_10.45_2.wav	2024-09-25	14:48:28.115620	HFC	Rrrrrrrrrrrrrrrrrrrrrrrrrrrrrrrrrrrrrrrrrrrrrrrrrrrrrrrrrrrrrrrrrrrrrrrrrrrrrrrrrrrrrrrrrrrrrrrrrrrrrrrrrrrrrrrrrrrrrrrrrrrrrrrrrrrrrrrrrrrrrrrrrrrrrrrrrrrrrrrrrrrrrrrrrrrrrrrrrrrrrrrrrrrrrrrrrrrrrrrrrrrrrrrrrrrrrrrrrrrrrrrrrrrrrrrrrrrrrrrrrrrrrrrrrrrrrrrrrrrrrrrrrrrrrrrrrrrrrrrrrrrrrrrrrrrrrrrrrrrrrrrrrrrrrrrrrrrrrrrrrrrrrrrrrrrrrrrrrrrrrrrrrrrrrrrrrrrrrrrrrrrrrrrrrrrrrrrrrrrrrrrrrrrrrrrrrrrrrrr…	144.749	-7.80031	1.65452	HFC
HFC_11.00_1.wav	2024-09-25	14:48:33.643827	HFC		186.226	-5.60272	1.37431	HFC
HFC_11.00_2.wav	2024-09-25	14:48:34.955941	HFC	embrace him	144.905	-6.65834	1.52108	HFC
HFC_11.15.wav	2024-09-25	14:48:46.106598	HFC	Yiiigggggg fuck this fucking shit	151.485	-6.78965	1.38765	HFC
HFC_11.15_1.wav	2024-09-25	14:49:01.989438	HFC	MMMMMM	139.848	-6.52995	1.92138	HFC
HFC_11.30.wav	2024-09-25	14:49:16.851750	HFC	Rrrrrrrrrrrrrrrrrrrrrrrrrrrrrrrrrrrrrrrrrrrrrrrrrrrrrrrrrrrrrrrrrrrrrrrrrrrrrrrrrrrrrrrrrrrrrrrrrrrrrrrrrrrrrrrrrrrrrrrrrrrrrrrrrrrrrrrrrrrrrrrrrrrrrrrrrrrrrrrrrrrrrrrrrrrrrrrrrrrrrrrrrrrrrrrrrrrrrrrrrrrrrrrrrrrrrrrrrrrrrrrrrrrrrrrrrrrrrrrrrrrrrrrrrrrrrrrrrrrrrrrrrrrrrrrrrrrrrrrrrrrrrrrrrrrrrrrrrrrrrrrrrrrrrrrrrrrrrrrrrrrrrrrrrrrrrrrrrrrrrrrrrrrrrrrrrrrrrrrrrrrrrrrrrrrrrrrrrrrrrrrrrrrrrrrrrrrrrrr…	114.85	-11.658	1.53442	HFC
HFC_11.15_2.wav	2024-09-25	14:49:22.660399	HFC	歩丸!	144.791	-7.93401	2.0281	HFC
HFC_11.30_1.wav	2024-09-25	14:49:25.325199	HFC	on	164.532	-5.74919	1.60115	HFC
HFC_11.30_2.wav	2024-09-25	14:49:36.776453	HFC	My	153.687	-5.48375	1.53442	HFC
HFC_10.15_2.wav	2024-09-25	14:49:51.850660	HFC	YEEEEEEEESSS	175.746	-4.72586	1.36098	HFC
HFC_10.30.wav	2024-09-25	14:50:07.497225	HFC	HMMMMMMMMMMMMMMMMMMMMM	155.782	-6.88242	1.74792	HFC
HFC_10.00_2.wav	2024-09-25	14:50:09.889977	HFC	I don't want it. Thank you for watching this video.	157.056	-5.68386	1.56113	HFC
HFC_10.00.wav	2024-09-25	14:50:12.261211	HFC	Byeeeee	164.524	-4.88008	1.54777	HFC
HFC_10.15_1.wav	2024-09-25	14:50:23.030049	HFC	Haaahh!!!	139.039	-6.71661	1.64117	HFC
HFC_10.00_1.wav	2024-09-25	14:50:33.781353	HFC	uh	164.09	-5.30617	1.60112	HFC
HFC_09.45_1.wav	2024-09-25	14:50:44.786521	HFC	EEEEEEEEEEEEEEEEEEEEEEEEEEEEEEEEEEEEEEEEEEEEEEEEEEEEEEEEEEEEEEEEEEEEEEEEEEEEEEEEEEEEEEEEEEEEEEEEEEEEEEEEEEEEEEEEEEEEEEEEEEEEEEEEEEEEEEEEEEEEEEEEEEEEEEEEEEEEEEEEEEEEEEEEEEEEEEEEEEEEEEEEEEEEEEEEEEEEEEEEEEEEEEEEEEEEEEEEEEEEEEEEEEEEEEEEEEEEEEEEEEEEEEEEEEEEEEEEEEEEEEEEEEEEEEEEEEEEEEEEEEEEEEEEEEEEEEEEEEEEEEEEEEEEEEEEEEEEEEEEEEEEEEEEEEEEEEEEEEEEEEEEEEEEEEEEEEEEEEEEEEEEEEEEEEEEEEEEEEEEEEEEEEEEEEEEEEEEEEE…	150.968	-6.62737	1.68119	HFC
HFC_09.45_2.wav	2024-09-25	14:50:50.250501	HFC	dazu um	141.183	-5.78372	1.61448	HFC
HFC_09.45.wav	2024-09-25	14:51:05.176756	HFC		142.919	-6.46463	1.401	HFC
HFC_08.45_1.wav	2024-09-25	14:51:06.388237	HFC	shooooooooows . .	180.355	-4.69027	2.12988	HFC
HFC_08.45_2.wav	2024-09-25	14:51:21.644997	HFC	No!	164.411	-5.22622	1.60167	HFC
HFC_09.15.wav	2024-09-25	14:51:45.447678	HFC	oooooo	153.788	-5.87717	1.7891	HFC
HFC_09.00_2.wav	2024-09-25	14:52:05.256236	HFC	ني .	164.599	-4.92921	1.75502	HFC
HFC_09.00_1.wav	2024-09-25	14:52:20.720963	HFC	update.	165.268	-4.31747	1.80615	HFC
HFC_09.00.wav	2024-09-25	14:52:35.784996	HFC	NINGUNG	144.826	-5.00119	1.73798	HFC
HFC_09.15_1.wav	2024-09-25	14:52:51.087144	HFC	Grrrrrrr...	132.944	-7.84802	2.52179	HFC
HFC_09.15_2.wav	2024-09-25	14:53:01.935453	HFC	broooo	146.602	-6.37343	1.60167	HFC
HFC_09.30.wav	2024-09-25	14:53:21.467216	HFC	Roppongi	144.572	-7.0896	2.12988	HFC
HFC_09.30_1.wav	2024-09-25	14:53:36.803543	HFC	Hoooooooo HRRRRRRRRRRRRRRRRRRRRRRRRRRRRIIIIIIIIIIIIIIIIII.	150.913	-6.80161	1.63575	HFC
HFC_09.30_2.wav	2024-09-25	14:53:52.501468	HFC	EEEEEEEEEEEEEEEEEEEEEEEEEEEEE	175.832	-4.96273	2.0106	HFC
HFC_10.15.wav	2024-09-25	14:54:08.222397	HFC	Grr-rowr-r-rowr-rowrr-row trendy junkie	153.983	-4.48219	1.60115	HFC
LFC_09.15_1.wav	2024-09-25	17:33:01.118138	LFC	MMMMMMMMMMMMMMMMMMMMMMMMMMMMMMMMMMMMMMMMMMMMMMMMMMMMMMMMMMMMMMMMMMMMMMMMMMMMMMMMMMMMMMMMMMMMMMMMMMMMMMMMMMMMMMMMMMMMMMMMMMMMMMMMMMMMMMMMMMMMMMMMMMMMMMMMMMMMMMMMMMMMMMMMMMMMMMMMMMMMMMMMMMMMMMMMMMMMMMMMMMMMMMMMMMMMMMMMMMMMMMMMMMMMMMMMMMMMMMMMMMMMMMMMMMMMMMMMMMMMMMMMMMMMMMMMMMMMMMMMMMMMMMMMMMMMMMMMMMMMMMMMMMMMMMMMMMMMMMMMMMMMMMMMMMMMMMMMMMMMMMMMMMMMMMMMMMMMMMMMMMMMMMMMMMMMMMMMMMMMMMMMMMMMMMMMMMMMMMM…	112.74	-19.9852	1.35625	LFC
LFC_09.15.wav	2024-09-25	17:33:06.335465	LFC	Rrrrrrrrrrrrrrrrrrrrrrrrrrrrrrrrrrrrrrrrrrrrrrrrrrrrrrrrrrrrrrrrrrrrrrrrrrrrrrrrrrrrrrrrrrrrrrrrrrrrrrrrrrrrrrrrrrrrrrrrrrrrrrrrrrrrrrrrrrrrrrrrrrrrrrrrrrrrrrrrrrrrrrrrrrrrrrrrrrrrrrrrrrrrrrrrrrrrrrrrrrrrrrrrrrrrrrrrrrrrrrrrrrrrrrrrrrrrrrrrrrrrrrrrrrrrrrrrrrrrrrrrrrrrrrrrrrrrrrrrrrrrrrrrrrrrrrrrrrrrrrrrrrrrrrrrrrrrrrrrrrrrrrrrrrrrrrrrrrrrrrrrrrrrrrrrrrrrrrrrrrrrrrrrrrrrrrrrrrrrrrrrrrrrrrrrrrrrrrr…	89.4171	-25.2435	1.0716	LFC
LFC_08.45.wav	2024-09-25	17:33:11.400213	LFC	HMMMM	100.357	-23.1014	0.971125	LFC
LFC_08.00_1.wav	2024-09-25	17:33:26.927364	LFC	Rrrrrrrrrrrrrrrrrrrrrrrrrrrrrrrrrrrrrrrrrrrrrrrrrrrrrrrrrrrrrrrrrrrrrrrrrrrrrrrrrrrrrrrrrrrrrrrrrrrrrrrrrrrrrrrrrrrrrrrrrrrrrrrrrrrrrrrrrrrrrrrrrrrrrrrrrrrrrrrrrrrrrrrrrrrrrrrrrrrrrrrrrrrrrrrrrrrrrrrrrrrrrrrrrrrrrrrrrrrrrrrrrrrrrrrrrrrrrrrrrrrrrrrrrrrrrrrrrrrrrrrrrrrrrrrrrrrrrrrrrrrrrrrrrrrrrrrrrrrrrrrrrrrrrrrrrrrrrrrrrrrrrrrrrrrrrrrrrrrrrrrrrrrrrrrrrrrrrrrrrrrrrrrrrrrrrrrrrrrrrrrrrrrrrrrrrrrrrrr…	98.6413	-26.0772	1.27252	LFC
LFC_08.00.wav	2024-09-25	17:33:31.932746	LFC	operator	106.526	-23.501	1.25579	LFC
LFC_08.15.wav	2024-09-25	17:33:51.960213	LFC	REALLY?	92.179	-26.2243	1.15533	LFC
LFC_08.30.wav	2024-09-25	17:34:08.669471	LFC	Rrrrrrrrrrrrrrrrrrrrrrrrrrrrrrrrrrrrrrrrrrrrrrrrrrrrrrrrrrrrrrrrrrrrrrrrrrrrrrrrrrrrrrrrrrrrrrrrrrrrrrrrrrrrrrrrrrrrrrrrrrrrrrrrrrrrrrrrrrrrrrrrrrrrrrrrrrrrrrrrrrrrrrrrrrrrrrrrrrrrrrrrrrrrrrrrrrrrrrrrrrrrrrrrrrrrrrrrrrrrrrrrrrrrrrrrrrrrrrrrrrrrrrrrrrrrrrrrrrrrrrrrrrrrrrrrrrrrrrrrrrrrrrrrrrrrrrrrrrrrrrrrrrrrrrrrrrrrrrrrrrrrrrrrrrrrrrrrrrrrrrrrrrrrrrrrrrrrrrrrrrrrrrrrrrrrrrrrrrrrrrrrrrrrrrrrrrrrrrr…	112.055	-24.4138	1.00463	LFC
LFC_07.45_2.wav	2024-09-25	17:34:14.104184	LFC	Rrrrrrrrrrrrrrrrrrrrrrrrrrrrrrrrrrrrrrrrrrrrrrrrrrrrrrrrrrrrrrrrrrrrrrrrrrrrrrrrrrrrrrrrrrrrrrrrrrrrrrrrrrrrrrrrrrrrrrrrrrrrrrrrrrrrrrrrrrrrrrrrrrrrrrrrrrrrrrrrrrrrrrrrrrrrrrrrrrrrrrrrrrrrrrrrrrrrrrrrrrrrrrrrrrrrrrrrrrrrrrrrrrrrrrrrrrrrrrrrrrrrrrrrrrrrrrrrrrrrrrrrrrrrrrrrrrrrrrrrrrrrrrrrrrrrrrrrrrrrrrrrrrrrrrrrrrrrrrrrrrrrrrrrrrrrrrrrrrrrrrrrrrrrrrrrrrrrrrrrrrrrrrrrrrrrrrrrrrrrrrrrrrrrrrrrrrrrrrr…	107.311	-22.5718	1.27252	LFC
LFC_09.00.wav	2024-09-25	17:34:19.058224	LFC	Rrrrrrrrrrrrrrrrrrrrrrrrrrrrrrrrrrrrrrrrrrrrrrrrrrrrrrrrrrrrrrrrrrrrrrrrrrrrrrrrrrrrrrrrrrrrrrrrrrrrrrrrrrrrrrrrrrrrrrrrrrrrrrrrrrrrrrrrrrrrrrrrrrrrrrrrrrrrrrrrrrrrrrrrrrrrrrrrrrrrrrrrrrrrrrrrrrrrrrrrrrrrrrrrrrrrrrrrrrrrrrrrrrrrrrrrrrrrrrrrrrrrrrrrrrrrrrrrrrrrrrrrrrrrrrrrrrrrrrrrrrrrrrrrrrrrrrrrrrrrrrrrrrrrrrrrrrrrrrrrrrrrrrrrrrrrrrrrrrrrrrrrrrrrrrrrrrrrrrrrrrrrrrrrrrrrrrrrrrrrrrrrrrrrrrrrrrrrrrr…	112.048	-27.6134	1.08833	LFC
LFC_07.45_1.wav	2024-09-25	17:34:23.910982	LFC	BUUAH	102.552	-21.4984	1.23904	LFC
LFC_07.30_2.wav	2024-09-25	17:34:35.215176	LFC	You	91.7687	-27.6027	1.25579	LFC
LFC_07.30_1.wav	2024-09-25	17:34:35.901079	LFC	MMMMMMMMMMMMMMMMMMMMMMMMMMMMMMMMMMMMMMMMMMMMMMMMMMMMMMMMMMMMMMMMMMMMMMMMMMMMMMMMMMMMMMMMMMMMMMMMMMMMMMMMMMMMMMMMMMMMMMMMMMMMMMMMMMMMMMMMMMMMMMMMMMMMMMMMMMMMMMMMMMMMMMMMMMMMMMMMMMMMMMMMMMMMMMMMMMMMMMMMMMMMMMMMMMMMMMMMMMMMMMMMMMMMMMMMMMMMMMMMMMMMMMMMMMMMMMMMMMMMMMMMMMMMMMMMMMMMMMMMMMMMMMMMMMMMMMMMMMMMMMMMMMMMMMMMMMMMMMMMMMMMMMMMMMMMMMMMMMMMMMMMMMMMMMMMMMMMMMMMMMMMMMMMMMMMMMMMMMMMMMMMMMMMMMMMMMMMMMM…	102.56	-21.2729	1.23904	LFC
LFC_07.30.wav	2024-09-25	17:34:41.645134	LFC		91.7019	-28.4152	1.12183	LFC
LFC_07.45.wav	2024-09-25	17:34:42.465886	LFC	Accept the Exaltation	108.055	-26.6862	1.23904	LFC
LFC_09.15_2.wav	2024-09-25	17:34:57.777986	LFC	You	98.1741	-26.8256	1.27254	LFC
LFC_10.30.wav	2024-09-25	17:34:58.460554	LFC		90.1107	-26.233	1.12163	LFC
LFC_11.30.wav	2024-09-25	17:34:59.191702	LFC		88.1678	-24.6529	0.995458	LFC
LFC_09.45.wav	2024-09-25	17:35:00.005162	LFC	You	120.892	-18.4273	1.40204	LFC
LFC_11.15.wav	2024-09-25	17:35:00.839422	LFC	You	79.9649	-26.2947	1.52823	LFC
LFC_11.00.wav	2024-09-25	17:35:01.565156	LFC	Rrrrrrrrrrrrrrrrrrrrrrrrrrrrrrrrrrrrrrrrrrrrrrrrrrrrrrrrrrrrrrrrrrrrrrrrrrrrrrrrrrrrrrrrrrrrrrrrrrrrrrrrrrrrrrrrrrrrrrrrrrrrrrrrrrrrrrrrrrrrrrrrrrrrrrrrrrrrrrrrrrrrrrrrrrrrrrrrrrrrrrrrrrrrrrrrrrrrrrrrrrrrrrrrrrrrrrrrrrrrrrrrrrrrrrrrrrrrrrrrrrrrrrrrrrrrrrrrrrrrrrrrrrrrrrrrrrrrrrrrrrrrrrrrrrrrrrrrrrrrrrrrrrrrrrrrrrrrrrrrrrrrrrrrrrrrrrrrrrrrrrrrrrrrrrrrrrrrrrrrrrrrrrrrrrrrrrrrrrrrrrrrrrrrrrrrrrrrrrr…	93.5624	-25.7894	1.05152	LFC
LFC_10.45.wav	2024-09-25	17:35:06.979005	LFC		164.719	-27.9514	1.20245	LFC
LFC_08.30.wav	2024-09-25	17:35:07.814019	LFC		103.867	-26.977	0.786213	LFC
LFC_09.30.wav	2024-09-25	17:35:08.595660	LFC		117.151	-21.6496	1.3566	LFC
LFC_07.30.wav	2024-09-25	17:35:09.415912	LFC		91.8886	-26.6735	0.817052	LFC
LFC_07.45.wav	2024-09-25	17:35:10.059777	LFC	You	145.31	-26.4161	1.38744	LFC
HFC_07.30_2.wav	2024-09-25	17:35:10.725698	HFC		249.808	-17.856	2.06574	HFC
HFC_07.30_1.wav	2024-09-25	17:35:11.548122	HFC	HMMMMMMMMMMMMMMMMMMMMMMMMMMMMMMMMMMMMMMMMMMMMMMMMMMMMMMMMMMMMMMMMMMMMMMMMMMMMMMMMMMMMMMMMMMMMMMMMMMMMMMMMMMMMMMMMMMMMMMMMMMMMMMMMMMMMMMMMMMMMMMMMMMMMMMMMMMMMMMMMMMMMMMMMMMMMMMMMMMMMMMMMMMMMMMMMMMMMMMMMMMMMMMMMMMMMMMMMMMMMMMMMMMMMMMMMMMMMMMMMMMMMMMMMMMMMMMMMMMMMMMMMMMMMMMMMMMMMMMMMMMMMMMMMMMMMMMMMMMMMMMMMMMMMMMMMMMMMMMMMMMMMMMMMMMMMMMMMMMMMMMMMMMMMMMMMMMMMMMMMMMMMMMMMMMMMMMMMMMMMMMMMMMMMMMMMMMMMMM…	301.589	-15.2377	1.32578	HFC
HFC_07.30.wav	2024-09-25	17:35:16.330898	HFC	You	176.769	-18.9872	1.60327	HFC
HFC_11.30_1.wav	2024-09-25	17:35:17.044756	HFC	Rrrrrrrrrrrrrrrrrrrrrrrrrrrrrrrrrrrrrrrrrrrrrrrrrrrrrrrrrrrrrrrrrrrrrrrrrrrrrrrrrrrrrrrrrrrrrrrrrrrrrrrrrrrrrrrrrrrrrrrrrrrrrrrrrrrrrrrrrrrrrrrrrrrrrrrrrrrrrrrrrrrrrrrrrrrrrrrrrrrrrrrrrrrrrrrrrrrrrrrrrrrrrrrrrrrrrrrrrrrrrrrrrrrrrrrrrrrrrrrrrrrrrrrrrrrrrrrrrrrrrrrrrrrrrrrrrrrrrrrrrrrrrrrrrrrrrrrrrrrrrrrrrrrrrrrrrrrrrrrrrrrrrrrrrrrrrrrrrrrrrrrrrrrrrrrrrrrrrrrrrrrrrrrrrrrrrrrrrrrrrrrrrrrrrrrrrrrrrrr…	241.128	-17.7517	1.26413	HFC
HFC_11.30_2.wav	2024-09-25	17:35:22.926019	HFC		238.914	-21.2311	1.24868	HFC
HFC_11.30.wav	2024-09-25	17:35:23.642758	HFC		221.955	-20.2741	0.909546	HFC
HFC_11.15_2.wav	2024-09-25	17:35:24.286964	HFC		187.905	-18.3523	1.71118	HFC
HFC_11.15_1.wav	2024-09-25	17:35:24.985951	HFC		187.688	-28.7174	1.24871	HFC
HFC_11.15.wav	2024-09-25	17:35:25.682087	HFC	The First Nicely excessive meat is normal meat.	187.797	-16.5127	2.26617	HFC
HFC_10.45_1.wav	2024-09-25	17:35:34.720843	HFC	HMMMMMMMMMMMMMMMMMMMMMMMMMMMMMMMMMMMMMMMMMMMMMMMMMMMMMMMMMMMMMMMMMMMMMMMMMMMMMMMMMMMMMMMMMMMMMMMMMMMMMMMMMMMMMMMMMMMMMMMMMMMMMMMMMMMMMMMMMMMMMMMMMMMMMMMMMMMMMMMMMMMMMMMMMMMMMMMMMMMMMMMMMMMMMMMMMMMMMMMMMMMMMMMMMMMMMMMMMMMMMMMMMMMMMMMMMMMMMMMMMMMMMMMMMMMMMMMMMMMMMMMMMMMMMMMMMMMMMMMMMMMMMMMMMMMMMMMMMMMMMMMMMMMMMMMMMMMMMMMMMMMMMMMMMMMMMMMMMMMMMMMMMMMMMMMMMMMMMMMMMMMMMMMMMMMMMMMMMMMMMMMMMMMMMMMMMMMMMM…	206.376	-21.1763	1.60329	HFC
HFC_11.00.wav	2024-09-25	17:35:39.556127	HFC		231.26	-20.7867	1.64952	HFC
HFC_10.45.wav	2024-09-25	17:35:40.289857	HFC	Boing	328.766	-19.3847	1.94243	HFC
HFC_10.45_2.wav	2024-09-25	17:35:41.997102	HFC	Yeah!	209.669	-20.5876	1.57243	HFC
HFC_10.30.wav	2024-09-25	17:35:52.951336	HFC	Woah...	321.282	-18.4741	1.98868	HFC
HFC_11.00_1.wav	2024-09-25	17:36:07.810612	HFC	HAHA!	307.416	-16.311	1.68034	HFC
HFC_10.15_2.wav	2024-09-25	17:36:14.379782	HFC		204.809	-19.8432	0.955782	HFC
HFC_09.00 (1).wav	2024-09-25	17:36:15.244595	HFC		188.943	-24.7088	1.23329	HFC
HFC_10.15_1.wav	2024-09-25	17:36:16.024016	HFC	Rrrrrrrrr!	262.542	-14.5932	2.112	HFC
HFC_09.00_2 (1).wav	2024-09-25	17:36:31.290764	HFC	You	188.001	-15.3852	1.84993	HFC
HFC_09.30_1 (1).wav	2024-09-25	17:36:32.050369	HFC	RRRRRRRRRRRRRRRRRRRRRRRRRRRRRRRRRRRRRRRRRRRRRRRRRRRRRRRRRRRRRRRRRRRRRRRRRRRRRRRRRRRRRRRRRRRRRRRRRRRRRRRRRRRRRRRRRRRRRRRRRRRRRRRRRRRRRRRRRRRRRRRRRRRRRRRRRRRRRRRRRRRRRRRRRRRRRRRRRRRRRRRRRRRRRRRRRRRRRRRRRRRRRRRRRRRRRRRRRRRRRRRRRRRRRRRRRRRRRRRRRRRRRRRRRRRRRRRRRRRRRRRRRRRRRRRRRRRRRRRRRRRRRRRRRRRRRRRRRRRRRRRRRRRRRRRRRRRRRRRRRRRRRRRRRRRRRRRRRRRRRRRRRRRRRRRRRRRRRRRRRRRRRRRRRRRRRRRRRRRRRRRRRRRRRRRRRRRRRRR…	159.734	-26.6253	1.21787	HFC
HFC_10.00 (1).wav	2024-09-25	17:36:36.820126	HFC	you	258.886	-16.5175	0.909546	HFC
HFC_09.30 (1).wav	2024-09-25	17:36:37.558220	HFC		216.566	-17.5298	1.10995	HFC
HFC_09.45 (1).wav	2024-09-25	17:36:38.314427	HFC	R基	236.592	-17.0865	2.09658	HFC
HFC_10.15 (1).wav	2024-09-25	17:36:58.384885	HFC		304.4	-16.1785	1.12537	HFC
HFC_10.00_1 (1).wav	2024-09-25	17:36:59.125246	HFC		188.008	-19.4021	0.817052	HFC
HFC_09.00_1 (1).wav	2024-09-25	17:36:59.833428	HFC	Haha!	225.513	-16.0336	1.97324	HFC
HFC_10.00_1.wav	2024-09-25	17:37:10.653957	HFC		188.008	-19.4021	0.817052	HFC
HFC_10.00_2 (1).wav	2024-09-25	17:37:11.229695	HFC		130.149	-24.8714	1.64952	HFC
HFC_10.00.wav	2024-09-25	17:37:11.951805	HFC	you	258.886	-16.5175	0.909546	HFC
HFC_09.30_1.wav	2024-09-25	17:37:12.583617	HFC	RRRRRRRRRRRRRRRRRRRRRRRRRRRRRRRRRRRRRRRRRRRRRRRRRRRRRRRRRRRRRRRRRRRRRRRRRRRRRRRRRRRRRRRRRRRRRRRRRRRRRRRRRRRRRRRRRRRRRRRRRRRRRRRRRRRRRRRRRRRRRRRRRRRRRRRRRRRRRRRRRRRRRRRRRRRRRRRRRRRRRRRRRRRRRRRRRRRRRRRRRRRRRRRRRRRRRRRRRRRRRRRRRRRRRRRRRRRRRRRRRRRRRRRRRRRRRRRRRRRRRRRRRRRRRRRRRRRRRRRRRRRRRRRRRRRRRRRRRRRRRRRRRRRRRRRRRRRRRRRRRRRRRRRRRRRRRRRRRRRRRRRRRRRRRRRRRRRRRRRRRRRRRRRRRRRRRRRRRRRRRRRRRRRRRRRRRRRRRRR…	159.734	-26.6253	1.21787	HFC
HFC_09.00_2.wav	2024-09-25	17:37:17.303022	HFC	You	188.001	-15.3852	1.84993	HFC
HFC_09.45.wav	2024-09-25	17:37:17.904287	HFC	Uzztic END	236.592	-17.0865	2.09658	HFC
HFC_09.30.wav	2024-09-25	17:37:32.902457	HFC		216.566	-17.5298	1.10995	HFC
HFC_10.00_2.wav	2024-09-25	17:37:33.599630	HFC		130.149	-24.8714	1.64952	HFC
HFC_10.15.wav	2024-09-25	17:37:37.676425	HFC		304.4	-16.1785	1.12537	HFC
HFC_09.00_1.wav	2024-09-25	17:37:38.311993	HFC	elephant	225.513	-16.0336	1.97324	HFC
HFC_09.00.wav	2024-09-25	17:37:44.292642	HFC		188.943	-24.7088	1.23329	HFC
HFC_07.45.wav	2024-09-25	17:37:44.952899	HFC	NOOOO sint	279.014	-13.9779	1.78828	HFC
HFC_11.00_2.wav	2024-09-25	17:37:51.846913	HFC	No!	188.018	-5.75865	1.0375	HFC
HFC_11.00_1.wav	2024-09-25	17:38:01.815654	HFC	Rrrrrrrrrrrrrrrr!	191.357	-6.70319	1.07958	HFC
HFC_10.30_1.wav	2024-09-25	17:38:16.676037	HFC	Ruuuuuuuuggghhh!!!	152.825	-9.44925	1.51421	HFC
HFC_10.45.wav	2024-09-25	17:38:32.070641	HFC	Niiiiooooclapping	151.572	-12.0828	1.52823	HFC
HFC_10.30.wav	2024-09-25	17:38:33.724002	HFC	Wha a viable business	147.196	-8.2686	1.10763	HFC
HFC_10.30_2.wav	2024-09-25	17:38:35.304881	HFC	No!	150.282	-9.25374	1.26185	HFC
HFC_10.45_2.wav	2024-09-25	17:38:35.961856	HFC	MMMMMMMMMMMMMM	184.43	-5.35455	1.03752	HFC
HFC_10.45_1.wav	2024-09-25	17:38:37.176662	HFC	어디 kinds of	191.459	-5.73866	1.24783	HFC
HFC_11.00.wav	2024-09-25	17:38:38.724052	HFC	いきます	180.344	-5.34096	1.28988	HFC
HFC_10.15_2.wav	2024-09-25	17:38:49.644028	HFC	V điều	173.78	-6.39209	1.55627	HFC
HFC_10.15_1.wav	2024-09-25	17:38:56.235823	HFC	رواー	138.088	-12.7443	1.14967	HFC
HFC_10.15.wav	2024-09-25	17:38:58.090766	HFC	阿熊	194.926	-8.23605	0.785146	HFC
HFC_09.30_2.wav	2024-09-25	17:38:59.618774	HFC	No...	177.554	-7.43727	1.49019	HFC
HFC_09.45_2.wav	2024-09-25	17:39:14.717929	HFC	Roar!	216.276	-5.86171	1.03752	HFC
HFC_10.00.wav	2024-09-25	17:39:17.743903	HFC	OooooOOOoOh	198.535	-6.78074	1.19175	HFC
HFC_09.45_1.wav	2024-09-25	17:39:37.883429	HFC	aaaaa unity	167.562	-8.23123	1.33194	HFC
HFC_10.00_2.wav	2024-09-25	17:39:52.972584	HFC	RRRRRRRRRRRRRRRRRRRRRRRRRRRRRRRRRRRRRRRRRRRRRRRRRRRRRRRRRRRRRRRRRRRRRRRRRRRRRRRRRRRRRRRRRRRRRRRRRRRRRRRRRRRRRRRRRRRRRRRRRRRRRRRRRRRRRRRRRRRRRRRRRRRRRRRRRRRRRRRRRRRRRRRRRRRRRRRRRRRRRRRRRRRRRRRRRRRRRRRRRRRRRRRRRRRRRRRRRRRRRRRRRRRRRRRRRRRRRRRRRRRRRRRRRRRRRRRRRRRRRRRRRRRRRRRRRRRRRRRRRRRRRRRRRRRRRRRRRRRRRRRRRRRRRRRRRRRRRRRRRRRRRRRRRRRRRRRRRRRRRRRRRRRRRRRRRRRRRRRRRRRRRRRRRRRRRRRRRRRRRRRRRRRRRRRRRRRRRRR…	207.668	-6.23727	1.17773	HFC
HFC_09.45.wav	2024-09-25	17:39:57.701094	HFC	รinals	176.902	-8.66339	1.0235	HFC
HFC_10.00_1.wav	2024-09-25	17:40:03.991094	HFC	RRRRRRRRRRRRRRRRRRRRRRRRRRRRRRRRRRRRRRRRRRRRRRRRRRRRRRRRRRRRRRRRRRRRRRRRRRRRRRRRRRRRRRRRRRRRRRRRRRRRRRRRRRRRRRRRRRRRRRRRRRRRRRRRRRRRRRRRRRRRRRRRRRRRRRRRRRRRRRRRRRRRRRRRRRRRRRRRRRRRRRRRRRRRRRRRRRRRRRRRRRRRRRRRRRRRRRRRRRRRRRRRRRRRRRRRRRRRRRRRRRRRRRRRRRRRRRRRRRRRRRRRRRRRRRRRRRRRRRRRRRRRRRRRRRRRRRRRRRRRRRRRRRRRRRRRRRRRRRRRRRRRRRRRRRRRRRRRRRRRRRRRRRRRRRRRRRRRRRRRRRRRRRRRRRRRRRRRRRRRRRRRRRRRRRRRRRRRRRR…	205.656	-6.76812	1.27588	HFC
HFC_09.30_1.wav	2024-09-25	17:40:08.870558	HFC	OOOOOO	170.617	-9.64898	2.2939	HFC
HFC_09.30.wav	2024-09-25	17:40:23.928264	HFC	Most	178.507	-4.42186	1.20554	HFC
HFC_09.15_2.wav	2024-09-25	17:40:25.643032	HFC	Ha!	142.824	-13.0855	1.42323	HFC
HFC_08.45_2.wav	2024-09-25	17:40:49.998573	HFC	SHIT	205.605	-5.42983	1.22229	HFC
HFC_09.15.wav	2024-09-25	17:40:52.207769	HFC	Rrrrrrrrrrrrrrrrrrrrrrrrrrrrrrrrrrrrrrrrrrrrrrrrrrrrrrrrrrrrrrrrrrrrrrrrrrrrrrrrrrrrrrrrrrrrrrrrrrrrrrrrrrrrrrrrrrrrrrrrrrrrrrrrrrrrrrrrrrrrrrrrrrrrrrrrrrrrrrrrrrrrrrrrrrrrrrrrrrrrrrrrrrrrrrrrrrrrrrrrrrrrrrrrrrrrrrrrrrrrrrrrrrrrrrrrrrrrrrrrrrrrrrrrrrrrrrrrrrrrrrrrrrrrrrrrrrrrrrrrrrrrrrrrrrrrrrrrrrrrrrrrrrrrrrrrrrrrrrrrrrrrrrrrrrrrrrrrrrrrrrrrrrrrrrrrrrrrrrrrrrrrrrrrrrrrrrrrrrrrrrrrrrrrrrrrrrrrrrr…	218.59	-6.64039	1.28927	HFC
HFC_09.00_2.wav	2024-09-25	17:40:57.163220	HFC	Hello!	194.418	-3.97952	1.79158	HFC
HFC_09.00.wav	2024-09-25	17:41:12.856286	HFC	Now IM cassless	186.692	-4.30242	1.62415	HFC
HFC_09.00_1.wav	2024-09-25	17:41:15.066089	HFC	Rrrrrruru	192.523	-4.16994	1.6911	HFC
HFC_09.15_1.wav	2024-09-25	17:41:25.524563	HFC	UGH !!!!	215.478	-5.26892	1.25577	HFC
HFC_08.45_1.wav	2024-09-25	17:41:41.179130	HFC	ious.	168.674	-11.1705	0.820438	HFC
HFC_08.45.wav	2024-09-25	17:41:42.766399	HFC	No	211.914	-6.85994	1.15531	HFC
HFC_08.30_2.wav	2024-09-25	17:41:44.270991	HFC	Are you the man?	206.843	-7.23253	1.35625	HFC
HFC_08.30_1.wav	2024-09-25	17:42:03.475093	HFC	MMMMMMMM	207.16	-8.16665	1.0716	HFC
HFC_08.15.wav	2024-09-25	17:42:04.767884	HFC		238.467	-7.50698	1.0716	HFC
HFC_08.00_1.wav	2024-09-25	17:42:05.585751	HFC	Meow.	186.658	-13.5474	1.6074	HFC
HFC_08.15_2.wav	2024-09-25	17:42:20.750034	HFC	Nooooo!	208.787	-6.88288	1.3395	HFC
HFC_08.00_2.wav	2024-09-25	17:42:31.203846	HFC	iks	151.331	-12.4719	1.35625	HFC
HFC_08.15_1.wav	2024-09-25	17:42:41.578878	HFC	Star Wars	161.776	-11.6753	1.59067	HFC
HFC_08.00.wav	2024-09-25	17:43:01.727622	HFC	No!	217.175	-10.4585	1.6074	HFC
HFC_08.30.wav	2024-09-25	17:43:07.448532	HFC	BLECHH-ARGH!	193.68	-10.7658	1.25577	HFC
HFC_07.45.wav	2024-09-25	17:43:22.526127	HFC	Hm	231.968	-8.90686	1.77483	HFC
HFC_07.30_1.wav	2024-09-25	17:43:33.333342	HFC	obv Stuart	247.503	-8.7755	1.55719	HFC
HFC_07.30_2.wav	2024-09-25	17:43:49.203073	HFC	Rrrrrrrrrrrrrrrrrrrrrrrrrrrrrrrrrrrrrrrrrrrrrrrrrrrrrrrrrrrrrrrrrrrrrrrrrrrrrrrrrrrrrrrrrrrrrrrrrrrrrrrrrrrrrrrrrrrrrrrrrrrrrrrrrrrrrrrrrrrrrrrrrrrrrrrrrrrrrrrrrrrrrrrrrrrrrrrrrrrrrrrrrrrrrrrrrrrrrrrrrrrrrrrrrrrrrrrrrrrrrrrrrrrrrrrrrrrrrrrrrrrrrrrrrrrrrrrrrrrrrrrrrrrrrrrrrrrrrrrrrrrrrrrrrrrrrrrrrrrrrrrrrrrrrrrrrrrrrrrrrrrrrrrrrrrrrrrrrrrrrrrrrrrrrrrrrrrrrrrrrrrrrrrrrrrrrrrrrrrrrrrrrrrrrrrrrrrrrrr…	121.013	-21.7964	0.853917	HFC
HFC_07.30.wav	2024-09-25	17:43:54.860796	HFC	RRRRRRRRRRRRRRRRRRRRRRRRRRRRRRRRRRRRRRRRRRRRRRRRRRRRRRRRRRRRRRRRRRRRRRRRRRRRRRRRRRRRRRRRRRRRRRRRRRRRRRRRRRRRRRRRRRRRRRRRRRRRRRRRRRRRRRRRRRRRRRRRRRRRRRRRRRRRRRRRRRRRRRRRRRRRRRRRRRRRRRRRRRRRRRRRRRRRRRRRRRRRRRRRRRRRRRRRRRRRRRRRRRRRRRRRRRRRRRRRRRRRRRRRRRRRRRRRRRRRRRRRRRRRRRRRRRRRRRRRRRRRRRRRRRRRRRRRRRRRRRRRRRRRRRRRRRRRRRRRRRRRRRRRRRRRRRRRRRRRRRRRRRRRRRRRRRRRRRRRRRRRRRRRRRRRRRRRRRRRRRRRRRRRRRRRRRRRRRR…	209.561	-8.86213	1.49019	HFC
HFC_11.30_2.wav	2024-09-25	17:43:59.777304	HFC		184.802	-3.46212	1.34598	HFC
HFC_11.30.wav	2024-09-25	17:44:00.543071	HFC	На valu	158.148	-6.19177	0.841229	HFC
HFC_11.30_1.wav	2024-09-25	17:44:02.245593	HFC	Hey!	184.042	-3.89512	1.44413	HFC
HFC_11.15_2.wav	2024-09-25	17:44:03.876732	HFC	RRRRRRRRRRRRRRRRRRRRRRRRRRRRRRRRRRRRRRRRRRRRRRRRRRRRRRRRRRRRRRRRRRRRRRRRRRRRRRRRRRRRRRRRRRRRRRRRRRRRRRRRRRRRRRRRRRRRRRRRRRRRRRRRRRRRRRRRRRRRRRRRRRRRRRRRRRRRRRRRRRRRRRRRRRRRRRRRRRRRRRRRRRRRRRRRRRRRRRRRRRRRRRRRRRRRRRRRRRRRRRRRRRRRRRRRRRRRRRRRRRRRRRRRRRRRRRRRRRRRRRRRRRRRRRRRRRRRRRRRRRRRRRRRRRRRRRRRRRRRRRRRRRRRRRRRRRRRRRRRRRRRRRRRRRRRRRRRRRRRRRRRRRRRRRRRRRRRRRRRRRRRRRRRRRRRRRRRRRRRRRRRRRRRRRRRRRRRRRR…	206.534	-2.44999	1.30392	HFC
HFC_11.15_1.wav	2024-09-25	17:44:09.697154	HFC	Do so.	188.428	-3.84831	1.35998	HFC
HFC_11.15.wav	2024-09-25	17:44:11.705880	HFC	Ponemos	234.854	-6.91777	0.981417	HFC
LFC_11.00.wav	2024-09-25	16:29:48.012177	LFC	you	97.3709	-25.9518	1.58678	LFC
LFC_08.00.wav	2024-09-25	16:29:48.876344	LFC	you	103.52	-27.8859	0.650567	LFC
LFC_09.45.wav	2024-09-25	16:29:49.571209	LFC	you	82.8063	-26.7667	0.840975	LFC
LFC_10.30.wav	2024-09-25	16:29:50.240549	LFC	you	83.7691	-27.5455	1.079	LFC
LFC_07.30_1.wav	2024-09-25	16:29:50.912822	LFC		110.72	-25.9433	1.55069	LFC
LFC_11.15.wav	2024-09-25	16:29:51.695968	LFC		126.348	-29.2598	1.18675	LFC
LFC_11.00.wav	2024-09-25	16:29:52.335750	LFC	MMMMMMMMMMMMMMMMMMMMMMMMMMMMMMMMMMMMMMMMMMMMMMMMMMMMMMMMMMMMMMMMMMMMMMMMMMMMMMMMMMMMMMMMMMMMMMMMMMMMMMMMMMMMMMMMMMMMMMMMMMMMMMMMMMMMMMMMMMMMMMMMMMMMMMMMMMMMMMMMMMMMMMMMMMMMMMMMMMMMMMMMMMMMMMMMMMMMMMMMMMMMMMMMMMMMMMMMMMMMMMMMMMMMMMMMMMMMMMMMMMMMMMMMMMMMMMMMMMMMMMMMMMMMMMMMMMMMMMMMMMMMMMMMMMMMMMMMMMMMMMMMMMMMMMMMMMMMMMMMMMMMMMMMMMMMMMMMMMMMMMMMMMMMMMMMMMMMMMMMMMMMMMMMMMMMMMMMMMMMMMMMMMMMMMMMMMMMMMM…	130.722	-31.2954	1.02852	LFC
LFC_07.30_2.wav	2024-09-25	16:29:57.552592	LFC		105.723	-29.2486	1.50321	LFC
LFC_08.00_1.wav	2024-09-25	16:29:58.558586	LFC		110.855	-26.5528	1.51902	LFC
LFC_08.00.wav	2024-09-25	16:29:59.293931	LFC	You	121.88	-30.8505	1.61398	LFC
LFC_11.30.wav	2024-09-25	16:30:00.011066	LFC		127.421	-37.938	1.4241	LFC
LFC_07.30.wav	2024-09-25	16:30:00.706205	LFC		116.16	-25.5832	1.70892	LFC
HFC_07.45.wav	2024-09-25	16:30:01.394506	HFC	ouais	235.738	-18.5844	1.75638	HFC
HFC_08.00_1.wav	2024-09-25	16:30:02.985847	HFC		150.179	-23.9577	1.23423	HFC
HFC_08.00_2.wav	2024-09-25	16:30:03.687797	HFC		203.185	-24.3839	1.45573	HFC
HFC_07.30_2.wav	2024-09-25	16:30:04.377257	HFC	Rrrrrrrrrrrrrrrrrrrrrrrrrrrrrrrrrrrrrrrrrrrrrrrrrrrrrrrrrrrrrrrrrrrrrrrrrrrrrrrrrrrrrrrrrrrrrrrrrrrrrrrrrrrrrrrrrrrrrrrrrrrrrrrrrrrrrrrrrrrrrrrrrrrrrrrrrrrrrrrrrrrrrrrrrrrrrrrrrrrrrrrrrrrrrrrrrrrrrrrrrrrrrrrrrrrrrrrrrrrrrrrrrrrrrrrrrrrrrrrrrrrrrrrrrrrrrrrrrrrrrrrrrrrrrrrrrrrrrrrrrrrrrrrrrrrrrrrrrrrrrrrrrrrrrrrrrrrrrrrrrrrrrrrrrrrrrrrrrrrrrrrrrrrrrrrrrrrrrrrrrrrrrrrrrrrrrrrrrrrrrrrrrrrrrrrrrrrrrrr…	168.751	-18.9223	2.02537	HFC
HFC_07.30.wav	2024-09-25	16:30:09.310045	HFC	HMMMMMMMMMMMMMMMMMMMMMMMMMMMMMMMMMMMMMMMMMMMMMMMMMMMMMMMMMMMMMMMMMMMMMMMMMMMMMMMMMMMMMMMMMMMMMMMMMMMMMMMMMMMMMMMMMMMMMMMMMMMMMMMMMMMMMMMMMMMMMMMMMMMMMMMMMMMMMMMMMMMMMMMMMMMMMMMMMMMMMMMMMMMMMMMMMMMMMMMMMMMMMMMMMMMMMMMMMMMMMMMMMMMMMMMMMMMMMMMMMMMMMMMMMMMMMMMMMMMMMMMMMMMMMMMMMMMMMMMMMMMMMMMMMMMMMMMMMMMMMMMMMMMMMMMMMMMMMMMMMMMMMMMMMMMMMMMMMMMMMMMMMMMMMMMMMMMMMMMMMMMMMMMMMMMMMMMMMMMMMMMMMMMMMMMMMMMMMM…	333.244	-22.9355	1.5665	HFC
HFC_07.45_2.wav	2024-09-25	16:30:15.312962	HFC	Hey!	345.084	-22.7148	1.4241	HFC
HFC_07.45_1.wav	2024-09-25	16:30:16.132784	HFC		169.854	-22.0515	1.55069	HFC
HFC_08.00.wav	2024-09-25	16:30:16.848248	HFC	Apparently	209.953	-23.7654	1.61396	HFC
HFC_07.30_1.wav	2024-09-25	16:30:18.477825	HFC		234.17	-24.4938	1.47156	HFC
HFC_08.15.wav	2024-09-25	16:30:19.221692	HFC	N yes	195.368	-17.1117	1.62981	HFC
HFC_11.00_1.wav	2024-09-25	16:30:21.301005	HFC	Hey!	203.499	-15.4681	1.07598	HFC
HFC_11.00_2.wav	2024-09-25	16:30:21.994738	HFC	Hey!	180.594	-22.6536	1.66144	HFC
HFC_11.15.wav	2024-09-25	16:30:22.744566	HFC	ZZZ'veppppp!	178.43	-22.1062	1.81967	HFC
HFC_11.00.wav	2024-09-25	16:30:43.603353	HFC	We're time.	192.567	-17.8083	1.42408	HFC
HFC_10.45_2.wav	2024-09-25	16:30:45.389854	HFC	ein	268.66	-16.6987	1.2184	HFC
HFC_10.45_1.wav	2024-09-25	16:30:47.361760	HFC	WOOOOO	197.897	-17.3006	1.5665	HFC
HFC_10.30.wav	2024-09-25	16:30:49.070518	HFC		165.36	-28.6519	1.55069	HFC
HFC_10.15_1.wav	2024-09-25	16:30:49.742820	HFC		208.082	-18.6458	1.29752	HFC
HFC_10.15.wav	2024-09-25	16:30:50.560401	HFC	AM.	174.977	-26.6681	1.39244	HFC
HFC_10.30_1.wav	2024-09-25	16:30:52.364235	HFC	Yeah	168.21	-16.719	1.51904	HFC
HFC_10.45.wav	2024-09-25	16:31:07.228109	HFC	MMMMMMMMMMMMMMMMMMMMMMMMMMMMMMMMMMMMMMMMMMMMMMMMMMMMMMMMMMMMMMMMMMMMMMMMMMMMMMMMMMMMMMMMMMMMMMMMMMMMMMMMMMMMMMMMMMMMMMMMMMMMMMMMMMMMMMMMMMMMMMMMMMMMMMMMMMMMMMMMMMMMMMMMMMMMMMMMMMMMMMMMMMMMMMMMMMMMMMMMMMMMMMMMMMMMMMMMMMMMMMMMMMMMMMMMMMMMMMMMMMMMMMMMMMMMMMMMMMMMMMMMMMMMMMMMMMMMMMMMMMMMMMMMMMMMMMMMMMMMMMMMMMMMMMMMMMMMMMMMMMMMMMMMMMMMMMMMMMMMMMMMMMMMMMMMMMMMMMMMMMMMMMMMMMMMMMMMMMMMMMMMMMMMMMMMMMMMMMM…	279.743	-18.6037	1.36079	HFC
HFC_10.30_2.wav	2024-09-25	16:31:12.095479	HFC	IT'S Sultan.	239.051	-21.3339	1.1551	HFC
HFC_10.15_2.wav	2024-09-25	16:31:23.190694	HFC	immune system known as GB2	177.535	-26.4798	1.55069	HFC
HFC_10.00_2.wav	2024-09-25	16:31:24.925568	HFC	BAAAAADE	205.034	-13.8676	1.20256	HFC
HFC_10.00_1.wav	2024-09-25	16:31:26.581842	HFC	Rupain	294.959	-18.9208	1.32915	HFC
HFC_10.00.wav	2024-09-25	16:31:28.290216	HFC	Hospital!	173.225	-16.7854	1.64562	HFC
HFC_09.45_1.wav	2024-09-25	16:31:30.025233	HFC	Junemeeeee'm	198.083	-18.4234	1.32915	HFC
HFC_09.30_2.wav	2024-09-25	16:31:32.215207	HFC	probiotic	223.526	-17.5669	1.25004	HFC
HFC_09.30_1.wav	2024-09-25	16:31:34.933898	HFC	No!	207.845	-16.7235	1.20256	HFC
HFC_09.30.wav	2024-09-25	16:31:35.676944	HFC		194.312	-19.0706	1.47156	HFC
HFC_09.45.wav	2024-09-25	16:31:36.411508	HFC	AHHHHH!	214.324	-17.2546	1.50321	HFC
HFC_09.15_1.wav	2024-09-25	16:31:38.113180	HFC	No!	231.713	-19.4274	1.67727	HFC
HFC_09.45_2.wav	2024-09-25	16:31:38.872088	HFC	Alright	209.664	-20.2516	1.25004	HFC
HFC_09.15.wav	2024-09-25	16:31:40.524755	HFC		253.456	-14.029	1.23421	HFC
HFC_09.00_2.wav	2024-09-25	16:31:41.279533	HFC	No!	169.528	-20.4623	1.48737	HFC
HFC_09.00_1.wav	2024-09-25	16:31:42.370663	HFC	I WHUT但 ARE	221.04	-13.3339	1.43992	HFC
HFC_08.45_1.wav	2024-09-25	16:31:44.619927	HFC	1	191.967	-17.8451	1.75638	HFC
HFC_08.30_1.wav	2024-09-25	16:31:50.906819	HFC	SNAMMIEee OD	199.388	-20.482	1.36079	HFC
HFC_08.30_2.wav	2024-09-25	16:32:09.890339	HFC	HMMMYY	190.31	-19.6113	1.45575	HFC
HFC_08.45_2.wav	2024-09-25	16:32:11.980445	HFC	No!	183.588	-15.415	1.69308	HFC
HFC_08.30.wav	2024-09-25	16:32:13.081063	HFC		205.762	-22.8978	1.51904	HFC
HFC_08.45.wav	2024-09-25	16:32:13.778144	HFC		201.234	-25.7079	1.34496	HFC
HFC_09.00.wav	2024-09-25	16:32:14.524732	HFC		225.502	-16.9775	1.43992	HFC
HFC_08.15_2.wav	2024-09-25	16:32:15.223427	HFC	continentas	283.332	-20.8606	1.53485	HFC
HFC_08.15_1.wav	2024-09-25	16:32:26.126345	HFC	N vậy you	187.793	-15.8239	1.88296	HFC
LFC_2_9_30.wav	2024-09-25	17:23:32.839090	LFC	MMMMMMMMMMMMMMMMMMMMMMMMMM	89.2477	-20.0031	1.62052	LFC
LFC_2_9_10.wav	2024-09-25	17:23:47.989088	LFC	HEDGES WE ».	94.6046	-18.1799	1.80196	LFC
LFC_2_8_50.wav	2024-09-25	17:23:59.227423	LFC	Hmm.	81.1904	-21.4684	1.85029	LFC
LFC_1_8_30.wav	2024-09-25	17:24:10.919980	LFC	Time to覺得 MMMMMMMMMMMMMMMMMMMMMMMMMMMMMMMMMMMMMMMMMMMMMMMMMMMMMMMMMMMMMMMMMMMMMMMMMMMMMMMMMMMMMMMMMMMMMMMMMMMMMMMMMMMMMMMMMMMMMMMMMMMMMMMMMMMMMMMMMMMMMMMMMMMMMMMMMMMMMMMMMMMMMMMMMMMMMMMMMMMMMMMMMMMMMMMMMMMMMMMMMMMMMMMMMMMMMMMMMMMMMMMMMMMMMMMMMMMMMMMMMMMMMMMMMMMMMMMMMMMMMMMMMMMMMMMMMMMMMMMMMMMMMMMMMMMMMMMMMMMMMMMMMMMMMMMMMMMMMMMMMMMMMMMMMMMMMMMMMMMMMMMMMMMMMMMMMMMMMMMMMMMMMMMMMMMMMMMMMMMMMMMMMMMMM…	85.2073	-18.8682	1.23958	LFC
LFC_1_8_10.wav	2024-09-25	17:24:26.102157	LFC	You	88.1433	-19.5894	0.987917	LFC
LFC_1_7,50.wav	2024-09-25	17:24:27.301256	LFC		90.0277	-16.2973	1.11079	LFC
LFC_1_7,30.wav	2024-09-25	17:24:28.534920	LFC	Grr!	94.5436	-8.16113	1.45496	LFC
LFC_11_10.wav	2024-09-25	17:24:31.125987	LFC	you	76.2212	-16.468	0.939917	LFC
LFC_11_10 - Copy.wav	2024-09-25	17:24:32.330811	LFC	you	76.2212	-16.468	0.939917	LFC
LFC_8_50.wav	2024-09-25	17:24:33.217745	LFC	EmilyMaria	86.7862	-19.8922	1.57825	LFC
LFC_9_10.wav	2024-09-25	17:24:35.401806	LFC	Hig vocational	82.1729	-18.6054	1.57821	LFC
LFC_9_50.wav	2024-09-25	17:24:50.424845	LFC	MMMMMMMMMMMMMMMMMMMMMMMMMMMMMMMMMMMMMMMMMMMMMMMMMMMMMMMMMMMMMMMMMMMMMMMMMMMMMMMMMMMMMMMMMMMMMMMMMMMMMMMMMMMMMMMMMMMMMMMMMMMMMMMMMMMMMMMMMMMMMMMMMMMMMMMMMMMMMMMMMMMMMMMMMMMMMMMMMMMMMMMMMMMMMMMMMMMMMMMMMMMMMMMMMMMMMMMMMMMMMMMMMMMMMMMMMMMMMMMMMMMMMMMMMMMMMMMMMMMMMMMMMMMMMMMMMMMMMMMMMMMMMMMMMMMMMMMMMMMMMMMMMMMMMMMMMMMMMMMMMMMMMMMMMMMMMMMMMMMMMMMMMMMMMMMMMMMMMMMMMMMMMMMMMMMMMMMMMMMMMMMMMMMMMMMMMMMMMMM…	78.8659	-22.3492	1.58319	LFC
LFC_9_30.wav	2024-09-25	17:24:56.059399	LFC		100.451	-22.8514	1.10058	LFC
LFC_8_30.wav	2024-09-25	17:24:57.255809	LFC	Mmmm Don't忘 to subscribe	87.4996	-16.9883	1.61831	LFC
LFC_8_10.wav	2024-09-25	17:25:03.872503	LFC	Grrrrrrrrrrrrrrrrrrrrrr	79.7284	-18.6367	1.19365	LFC
LFC_2_8_30.wav	2024-09-25	17:25:10.155639	LFC	̶̨̢̢̯̯̯̟̟̮̳� Ming	81.4457	-16.4065	1.34948	LFC
LFC_1_9_10.wav	2024-09-25	17:25:12.851796	LFC	Heheha	94.6046	-18.1799	1.80196	LFC
LFC_2_7,30.wav	2024-09-25	17:25:24.461735	LFC	educated	83.2661	-11.0105	1.70208	LFC
LFC_1_8_50.wav	2024-09-25	17:25:26.732537	LFC	MMMMMMMMMMMMMMMMMMMMMMMMMMMMMMMMMMMMMMMMMMMMMMMMMMMMMMMMMMMMMMMMMMMMMMMMMMMMMMMMMMMMMMMMMMMMMMMMMMMMMMMMMMMMMMMMMMMMMMMMMMMMMMMMMMMMMMMMMMMMMMMMMMMMMMMMMMMMMMMMMMMMMMMMMMMMMMMMMMMMMMMMMMMMMMMMMMMMMMMMMMMMMMMMMMMMMMMMMMMMMMMMMMMMMMMMMMMMMMMMMMMMMMMMMMMMMMMMMMMMMMMMMMMMMMMMMMMMMMMMMMMMMMMMMMMMMMMMMMMMMMMMMMMMMMMMMMMMMMMMMMMMMMMMMMMMMMMMMMMMMMMMMMMMMMMMMMMMMMMMMMMMMMMMMMMMMMMMMMMMMMMMMMMMMMMMMMMMMMM…	129.535	-16.0242	1.28317	LFC
LFC_1_9_30.wav	2024-09-25	17:25:32.275720	LFC		86.8169	-22.2251	1.03621	LFC
LFC_2_8_10.wav	2024-09-25	17:25:33.517733	LFC	MMMMMMMMMMMMMMMMMMMMMMMMMMMMMMMMMMMMMMMMMMMMMMMMMMMMMMMMMMMMMMMMMMMMMMMMMMMMMMMMMMMMMMMMMMMMMMMMMMMMMMMMMMMMMMMMMMMMMMMMMMMMMMMMMMMMMMMMMMMMMMMMMMMMMMMMMMMMMMMMMMMMMMMMMMMMMMMMMMMMMMMMMMMMMMMMMMMMMMMMMMMMMMMMMMMMMMMMMMMMMMMMMMMMMMMMMMMMMMMMMMMMMMMMMMMMMMMMMMMMMMMMMMMMMMMMMMMMMMMMMMMMMMMMMMMMMMMMMMMMMMMMMMMMMMMMMMMMMMMMMMMMMMMMMMMMMMMMMMMMMMMMMMMMMMMMMMMMMMMMMMMMMMMMMMMMMMMMMMMMMMMMMMMMMMMMMMMMMMM…	91.3031	-14.413	1.21533	LFC
LFC_7,30.wav	2024-09-25	17:25:39.005439	LFC	Then we saw beer pee.	100.822	-8.47934	1.47767	LFC
LFC_7,50.wav	2024-09-25	17:25:41.284388	LFC	MMMMMMMMMMMMMMMMMMMMMMMMMMMMMMMMMMMMMMMMMMMMMMMMMMMMMMMMMMMMMMMMMMMMMMMMMMMMMMMMMMMMMMMMMMMMMMMMMMMMMMMMMMMMMMMMMMMMMMMMMMMMMMMMMMMMMMMMMMMMMMMMMMMMMMMMMMMMMMMMMMMMMMMMMMMMMMMMMMMMMMMMMMMMMMMMMMMMMMMMMMMMMMMMMMMMMMMMMMMMMMMMMMMMMMMMMMMMMMMMMMMMMMMMMMMMMMMMMMMMMMMMMMMMMMMMMMMMMMMMMMMMMMMMMMMMMMMMMMMMMMMMMMMMMMMMMMMMMMMMMMMMMMMMMMMMMMMMMMMMMMMMMMMMMMMMMMMMMMMMMMMMMMMMMMMMMMMMMMMMMMMMMMMMMMMMMMMMMMM…	96.7761	-12.7211	1.30667	LFC
HFC_9_50.wav	2024-09-25	17:25:46.804032	HFC	the	226.491	-4.03297	1.85442	HFC
HFC_9_30.wav	2024-09-25	17:25:48.860089	HFC	I'm breakfast	276.477	-5.70191	2.99863	HFC
HFC_9_10.wav	2024-09-25	17:25:51.367846	HFC	Europa!	188.009	-5.12704	2.30448	HFC
HFC_2_9_30.wav	2024-09-25	17:26:06.501560	HFC	weitere	210.208	-4.25993	1.79725	HFC
HFC_2_9_10.wav	2024-09-25	17:26:21.505241	HFC	Rro racism was banned.	163.307	-6.61466	2.67983	HFC
HFC_7,50.wav	2024-09-25	17:26:41.062400	HFC	TUR	176.429	-4.82525	1.98017	HFC
HFC_7,30.wav	2024-09-25	17:26:56.049824	HFC	Woo Broian	282.133	-4.48613	1.37033	HFC
HFC_2_9_50.wav	2024-09-25	17:26:58.757541	HFC	RRRRRRRRRRRRRRRRRRRRRRRRRRRRRRRRRRRRRRRRRRRRRRRRRRRRRRRRRRRRRRRRRRRRRRRRRRRRRRRRRRRRRRRRRRRRRRRRRRRRRRRRRRRRRRRRRRRRRRRRRRRRRRRRRRRRRRRRRRRRRRRRRRRRRRRRRRRRRRRRRRRRRRRRRRRRRRRRRRRRRRRRRRRRRRRRRRRRRRRRRRRRRRRRRRRRRRRRRRRRRRRRRRRRRRRRRRRRRRRRRRRRRRRRRRRRRRRRRRRRRRRRRRRRRRRRRRRRRRRRRRRRRRRRRRRRRRRRRRRRRRRRRRRRRRRRRRRRRRRRRRRRRRRRRRRRRRRRRRRRRRRRRRRRRRRRRRRRRRRRRRRRRRRRRRRRRRRRRRRRRRRRRRRRRRRRRRRRRRR…	199.213	-5.10349	1.5664	HFC
HFC_2_8_30.wav	2024-09-25	17:27:04.787583	HFC	What?	164.375	-4.68105	2.02483	HFC
HFC_8_30.wav	2024-09-25	17:27:06.118306	HFC	BOOM!	216.243	-3.23149	1.70442	HFC
HFC_8_50.wav	2024-09-25	17:27:12.818566	HFC	BEEEP	198.31	-5.25788	1.73604	HFC
HFC_8,10.wav	2024-09-25	17:27:14.947364	HFC		180.725	-4.7738	2.12613	HFC
HFC_2_7_50.wav	2024-09-25	17:27:16.132587	HFC		145.009	-6.20071	2.78887	HFC
HFC_2_8_50.wav	2024-09-25	17:27:17.394243	HFC	ate	198.779	-4.67873	1.9141	HFC
HFC_2_8_10.wav	2024-09-25	17:27:23.878109	HFC	Mean during	126.809	-7.29247	2.59065	HFC
HFC_2_7,30.wav	2024-09-25	17:27:27.248983	HFC	What?	199.092	-3.70175	9.58144	HFC
HFC_1_8_30.wav	2024-09-25	17:27:42.660864	HFC	What?	200.104	-4.48894	2.06319	HFC
HFC_1_7,50.wav	2024-09-25	17:27:44.263621	HFC	No!	160.976	-5.30046	1.88333	HFC
HFC_1_9_10.wav	2024-09-25	17:27:45.473991	HFC		198.035	-4.85613	2.09915	HFC
HFC_1_8_10.wav	2024-09-25	17:27:46.907875	HFC	Hu-er-er-er-er!	211.715	-3.43156	4.47375	HFC
HFC_1_8_50.wav	2024-09-25	17:27:58.124447	HFC	No!	194.675	-5.34535	2.35479	HFC
HFC_1_9_30.wav	2024-09-25	17:27:59.275279	HFC	PERFECT	177.561	-6.25124	2.54663	HFC
HFC_1_9_50.wav	2024-09-25	17:28:01.567174	HFC	Mountain Messenger	203.814	-4.36265	1.70535	HFC
HFC_2_11_10.wav	2024-09-25	17:28:12.508290	HFC	MMMMMMMMMMMMMM	164.824	-4.36133	1.75817	HFC
HFC_1_11_10.wav	2024-09-25	17:28:19.271707	HFC	Cross.	187.621	-7.28575	1.91346	HFC
HFC_1_7,30.wav	2024-09-25	17:28:35.603703	HFC	NOOOOO!	239.774	-4.99201	1.89154	HFC
HFC_1_10_30.wav	2024-09-25	17:28:46.458228	HFC		155.352	-6.84696	2.09983	HFC
HFC_10_10.wav	2024-09-25	17:28:47.677607	HFC	LEG Jason Texas	183.19	-5.86721	1.33581	HFC
HFC_1_10_10.wav	2024-09-25	17:29:06.950933	HFC	RRRRRRRRRRRRRRRRRRRRRRRRRRRRRRRRRRRRRRRRRRRRRRRRRRRRRRRRRRRRRRRRRRRRRRRRRRRRRRRRRRRRRRRRRRRRRRRRRRRRRRRRRRRRRRRRRRRRRRRRRRRRRRRRRRRRRRRRRRRRRRRRRRRRRRRRRRRRRRRRRRRRRRRRRRRRRRRRRRRRRRRRRRRRRRRRRRRRRRRRRRRRRRRRRRRRRRRRRRRRRRRRRRRRRRRRRRRRRRRRRRRRRRRRRRRRRRRRRRRRRRRRRRRRRRRRRRRRRRRRRRRRRRRRRRRRRRRRRRRRRRRRRRRRRRRRRRRRRRRRRRRRRRRRRRRRRRRRRRRRRRRRRRRRRRRRRRRRRRRRRRRRRRRRRRRRRRRRRRRRRRRRRRRRRRRRRRRRRRR…	221.349	-3.52789	1.27337	HFC
HFC_11_30.wav	2024-09-25	17:29:12.289811	HFC	MMMMMMMMMMMMMMMMMMMMMMMMMMMMMMMMMMMMMMMMMMMMMMMMMMMMMMMMMMMMMMMMMMMMMMMMMMMMMMMMMMMMMMMMMMMMMMMMMMMMMMMMMMMMMMMMMMMMMMMMMMMMMMMMMMMMMMMMMMMMMMMMMMMMMMMMMMMMMMMMMMMMMMMMMMMMMMMMMMMMMMMMMMMMMMMMMMMMMMMMMMMMMMMMMMMMMMMMMMMMMMMMMMMMMMMMMMMMMMMMMMMMMMMMMMMMMMMMMMMMMMMMMMMMMMMMMMMMMMMMMMMMMMMMMMMMMMMMMMMMMMMMMMMMMMMMMMMMMMMMMMMMMMMMMMMMMMMMMMMMMMMMMMMMMMMMMMMMMMMMMMMMMMMMMMMMMMMMMMMMMMMMMMMMMMMMMMMMMMM…	189.571	-5.12621	1.12977	HFC
HFC_10_30.wav	2024-09-25	17:29:17.584493	HFC	A massive spike!	200.834	-3.87242	1.43365	HFC
HFC_11_10.wav	2024-09-25	17:29:19.714574	HFC	RRRRRRRRRRRRRRRRRRRRRRRRRRRRRRRRRRRRRRRRRRRRRRRRRRRRRRRRRRRRRRRRRRRRRRRRRRRRRRRRRRRRRRRRRRRRRRRRRRRRRRRRRRRRRRRRRRRRRRRRRRRRRRRRRRRRRRRRRRRRRRRRRRRRRRRRRRRRRRRRRRRRRRRRRRRRRRRRRRRRRRRRRRRRRRRRRRRRRRRRRRRRRRRRRRRRRRRRRRRRRRRRRRRRRRRRRRRRRRRRRRRRRRRRRRRRRRRRRRRRRRRRRRRRRRRRRRRRRRRRRRRRRRRRRRRRRRRRRRRRRRRRRRRRRRRRRRRRRRRRRRRRRRRRRRRRRRRRRRRRRRRRRRRRRRRRRRRRRRRRRRRRRRRRRRRRRRRRRRRRRRRRRRRRRRRRRRRRRRR…	218.465	-4.61397	1.17383	HFC
HFC_10_50.wav	2024-09-25	17:29:25.359794	HFC	RRRRRRRRRRRRRRRRRRRRRRRRRRRRRRRRRRRRRRRRRRRRRRRRRRRRRRRRRRRRRRRRRRRRRRRRRRRRRRRRRRRRRRRRRRRRRRRRRRRRRRRRRRRRRRRRRRRRRRRRRRRRRRRRRRRRRRRRRRRRRRRRRRRRRRRRRRRRRRRRRRRRRRRRRRRRRRRRRRRRRRRRRRRRRRRRRRRRRRRRRRRRRRRRRRRRRRRRRRRRRRRRRRRRRRRRRRRRRRRRRRRRRRRRRRRRRRRRRRRRRRRRRRRRRRRRRRRRRRRRRRRRRRRRRRRRRRRRRRRRRRRRRRRRRRRRRRRRRRRRRRRRRRRRRRRRRRRRRRRRRRRRRRRRRRRRRRRRRRRRRRRRRRRRRRRRRRRRRRRRRRRRRRRRRRRRRRRRRRR…	183.972	-4.68388	1.13333	HFC
LFC_11.15.wav	2024-09-25	17:29:31.134388	LFC	you	95.7984	-18.068	1.29546	LFC
LFC_11.00.wav	2024-09-25	17:29:32.304775	LFC		80.8505	-20.0978	1.07429	LFC
LFC_10.15.wav	2024-09-25	17:29:33.627946	LFC	HMMMMMMMMMMMMMMMMMMMMMMMMMMMMMMMMMMMMMMMMMMMMMMMMMMMMMMMMMMMMMMMMMMMMMMMMMMMMMMMMMMMMMMMMMMMMMMMMMMMMMMMMMMMMMMMMMMMMMMMMMMMMMMMMMMMMMMMMMMMMMMMMMMMMMMMMMMMMMMMMMMMMMMMMMMMMMMMMMMMMMMMMMMMMMMMMMMMMMMMMMMMMMMMMMMMMMMMMMMMMMMMMMMMMMMMMMMMMMMMMMMMMMMMMMMMMMMMMMMMMMMMMMMMMMMMMMMMMMMMMMMMMMMMMMMMMMMMMMMMMMMMMMMMMMMMMMMMMMMMMMMMMMMMMMMMMMMMMMMMMMMMMMMMMMMMMMMMMMMMMMMMMMMMMMMMMMMMMMMMMMMMMMMMMMMMMMMMMMM…	99.1106	-23.9794	1.03789	LFC
LFC_10.45.wav	2024-09-25	17:29:39.246026	LFC	you	132.416	-22.621	0.873991	LFC
LFC_10.00.wav	2024-09-25	17:29:40.410230	LFC	Rrrrrrrrrrrrrrrrrrrrrrrrrrrrrrrrrrrrrrrrrrrrrrrrrrrrrrrrrrrrrrrrrrrrrrrrrrrrrrrrrrrrrrrrrrrrrrrrrrrrrrrrrrrrrrrrrrrrrrrrrrrrrrrrrrrrrrrrrrrrrrrrrrrrrrrrrrrrrrrrrrrrrrrrrrrrrrrrrrrrrrrrrrrrrrrrrrrrrrrrrrrrrrrrrrrrrrrrrrrrrrrrrrrrrrrrrrrrrrrrrrrrrrrrrrrrrrrrrrrrrrrrrrrrrrrrrrrrrrrrrrrrrrrrrrrrrrrrrrrrrrrrrrrrrrrrrrrrrrrrrrrrrrrrrrrrrrrrrrrrrrrrrrrrrrrrrrrrrrrrrrrrrrrrrrrrrrrrrrrrrrrrrrrrrrrrrrrrrrr…	125.826	-21.8562	1.16533	LFC
LFC_07.45_2.wav	2024-09-25	17:29:45.813407	LFC		81.5461	-18.065	1.69338	LFC
LFC_08.45.wav	2024-09-25	17:29:47.038228	LFC	Hoooooooooooooooooooooooooooooooooooooooooooooooooooooooooooooooooooooooooooooooooooooooooooooooooooooooooooooooooooooooooooooooooooooooooooooooooooooooooooooooooooooooooooooooooooooooooooooooooooooooooooooooooooooooooooooooooooooooooooooooooooooooooooooooooooooooooooooooooooooooooooooooooooooooooooooooooooooooooooooooooooooooooooooooooooooooooooooooooooooooooooooooooooooooooooooooooooooooooooooo…	80.0454	-21.9074	1.62054	LFC
LFC_09.15.wav	2024-09-25	17:29:52.368331	LFC	you	80.0416	-24.2788	1.54771	LFC
LFC_07.45.wav	2024-09-25	17:29:53.580116	LFC	Thank you.	183.27	-15.3429	0.965057	LFC
LFC_07.45_1.wav	2024-09-25	17:29:54.813759	LFC	You	104.341	-18.6995	0.892222	LFC
LFC_09.45_1.wav	2024-09-25	17:29:55.977686	LFC	you	83.0099	-20.3643	1.20175	LFC
LFC_09.45.wav	2024-09-25	17:29:57.149226	LFC		106.384	-22.9366	1.18354	LFC
LFC_08.45_1.wav	2024-09-25	17:29:58.372171	LFC		75.5461	-25.7439	1.87546	LFC
LFC_07.30.wav	2024-09-25	17:29:59.544104	LFC	you	82.4029	-16.162	1.20669	LFC
LFC_09.30.wav	2024-09-25	17:30:00.703740	LFC	you	76.4469	-19.7627	1.12893	LFC
LFC_09.15_1.wav	2024-09-25	17:30:01.898610	LFC	Rrrrrrrrrrrrrrrrrrrrrrrrrrrrrrrrrrrrrrrrrrrrrrrrrrrrrrrrrrrrrrrrrrrrrrrrrrrrrrrrrrrrrrrrrrrrrrrrrrrrrrrrrrrrrrrrrrrrrrrrrrrrrrrrrrrrrrrrrrrrrrrrrrrrrrrrrrrrrrrrrrrrrrrrrrrrrrrrrrrrrrrrrrrrrrrrrrrrrrrrrrrrrrrrrrrrrrrrrrrrrrrrrrrrrrrrrrrrrrrrrrrrrrrrrrrrrrrrrrrrrrrrrrrrrrrrrrrrrrrrrrrrrrrrrrrrrrrrrrrrrrrrrrrrrrrrrrrrrrrrrrrrrrrrrrrrrrrrrrrrrrrrrrrrrrrrrrrrrrrrrrrrrrrrrrrrrrrrrrrrrrrrrrrrrrrrrrrrrrr…	105.235	-21.3336	1.00145	LFC
LFC_07.30_1.wav	2024-09-25	17:30:07.669888	LFC	you	108.527	-20.72	1.11753	LFC
HFC_07.30.wav	2024-09-25	17:30:08.861371	HFC	AAAAAAAAAA	289.171	-13.5186	2.6844	HFC
HFC_07.30_1.wav	2024-09-25	17:30:19.429524	HFC	Woooo!!!	250.602	-13.1373	2.67075	HFC
HFC_07.30_2.wav	2024-09-25	17:30:21.664162	HFC	BLE Heat	361.697	-12.8606	2.00293	HFC
HFC_08.00.wav	2024-09-25	17:30:32.804539	HFC	AHHHHHHHHHH	210.707	-12.497	2.11218	HFC
HFC_07.45_1.wav	2024-09-25	17:30:43.616130	HFC	LOL	251.063	-12.522	2.00293	HFC
HFC_07.45.wav	2024-09-25	17:30:58.836632	HFC	NO!	269.96	-12.7694	1.63875	HFC
HFC_07.30_3.wav	2024-09-25	17:31:13.097963	HFC		299.528	-12.3735	1.748	HFC
HFC_11.15_4.wav	2024-09-25	17:31:14.293861	HFC	RRRRRRRRRRRRRRRRRRRRRRRRRRRRRRRRRRRRRRRRRRRRRRRRRRRRRRRRRRRRRRRRRRRRRRRRRRRRRRRRRRRRRRRRRRRRRRRRRRRRRRRRRRRRRRRRRRRRRRRRRRRRRRRRRRRRRRRRRRRRRRRRRRRRRRRRRRRRRRRRRRRRRRRRRRRRRRRRRRRRRRRRRRRRRRRRRRRRRRRRRRRRRRRRRRRRRRRRRRRRRRRRRRRRRRRRRRRRRRRRRRRRRRRRRRRRRRRRRRRRRRRRRRRRRRRRRRRRRRRRRRRRRRRRRRRRRRRRRRRRRRRRRRRRRRRRRRRRRRRRRRRRRRRRRRRRRRRRRRRRRRRRRRRRRRRRRRRRRRRRRRRRRRRRRRRRRRRRRRRRRRRRRRRRRRRRRRRRRRR…	193.557	-12.4597	1.67417	HFC
HFC_11.30_2.wav	2024-09-25	17:31:19.731570	HFC		202.581	-12.3798	1.6941	HFC
HFC_11.30_1.wav	2024-09-25	17:31:20.945752	HFC	RRRRRRRRRRRRRRRRRRRRRRRRRRRRRRRRRRRRRRRRRRRRRRRRRRRRRRRRRRRRRRRRRRRRRRRRRRRRRRRRRRRRRRRRRRRRRRRRRRRRRRRRRRRRRRRRRRRRRRRRRRRRRRRRRRRRRRRRRRRRRRRRRRRRRRRRRRRRRRRRRRRRRRRRRRRRRRRRRRRRRRRRRRRRRRRRRRRRRRRRRRRRRRRRRRRRRRRRRRRRRRRRRRRRRRRRRRRRRRRRRRRRRRRRRRRRRRRRRRRRRRRRRRRRRRRRRRRRRRRRRRRRRRRRRRRRRRRRRRRRRRRRRRRRRRRRRRRRRRRRRRRRRRRRRRRRRRRRRRRRRRRRRRRRRRRRRRRRRRRRRRRRRRRRRRRRRRRRRRRRRRRRRRRRRRRRRRRRRRR…	199.807	-13.4707	1.77381	HFC
HFC_11.15_3.wav	2024-09-25	17:31:26.377620	HFC	Ow.	160.721	-12.1167	1.65424	HFC
HFC_11.30.wav	2024-09-25	17:31:33.740669	HFC	RRRRRRRRRRRRRRRRRRRRRRRRRRRRRRRRRRRRRRRRRRRRRRRRRRRRRRRRRRRRRRRRRRRRRRRRRRRRRRRRRRRRRRRRRRRRRRRRRRRRRRRRRRRRRRRRRRRRRRRRRRRRRRRRRRRRRRRRRRRRRRRRRRRRRRRRRRRRRRRRRRRRRRRRRRRRRRRRRRRRRRRRRRRRRRRRRRRRRRRRRRRRRRRRRRRRRRRRRRRRRRRRRRRRRRRRRRRRRRRRRRRRRRRRRRRRRRRRRRRRRRRRRRRRRRRRRRRRRRRRRRRRRRRRRRRRRRRRRRRRRRRRRRRRRRRRRRRRRRRRRRRRRRRRRRRRRRRRRRRRRRRRRRRRRRRRRRRRRRRRRRRRRRRRRRRRRRRRRRRRRRRRRRRRRRRRRRRRRRR…	188.883	-12.7604	1.63431	HFC
HFC_11.15_1.wav	2024-09-25	17:31:39.475445	HFC	UGHHHHHyn	194.663	-11.593	2.13256	HFC
HFC_11.15_2.wav	2024-09-25	17:31:58.579745	HFC	RRRRRRRRRRRRRRRRRRRRRRRRRRRRRRRRRRRRRRRRRRRRRRRRRRRRRRRRRRRRRRRRRRRRRRRRRRRRRRRRRRRRRRRRRRRRRRRRRRRRRRRRRRRRRRRRRRRRRRRRRRRRRRRRRRRRRRRRRRRRRRRRRRRRRRRRRRRRRRRRRRRRRRRRRRRRRRRRRRRRRRRRRRRRRRRRRRRRRRRRRRRRRRRRRRRRRRRRRRRRRRRRRRRRRRRRRRRRRRRRRRRRRRRRRRRRRRRRRRRRRRRRRRRRRRRRRRRRRRRRRRRRRRRRRRRRRRRRRRRRRRRRRRRRRRRRRRRRRRRRRRRRRRRRRRRRRRRRRRRRRRRRRRRRRRRRRRRRRRRRRRRRRRRRRRRRRRRRRRRRRRRRRRRRRRRRRRRRRRR…	163.78	-13.5893	1.99304	HFC
HFC_11.15.wav	2024-09-25	17:32:04.068205	HFC	RRRRRRRRRRRRRRRRRRRRRRRRRRRRRRRRRRRRRRRRRRRRRRRRRRRRRRRRRRRRRRRRRRRRRRRRRRRRRRRRRRRRRRRRRRRRRRRRRRRRRRRRRRRRRRRRRRRRRRRRRRRRRRRRRRRRRRRRRRRRRRRRRRRRRRRRRRRRRRRRRRRRRRRRRRRRRRRRRRRRRRRRRRRRRRRRRRRRRRRRRRRRRRRRRRRRRRRRRRRRRRRRRRRRRRRRRRRRRRRRRRRRRRRRRRRRRRRRRRRRRRRRRRRRRRRRRRRRRRRRRRRRRRRRRRRRRRRRRRRRRRRRRRRRRRRRRRRRRRRRRRRRRRRRRRRRRRRRRRRRRRRRRRRRRRRRRRRRRRRRRRRRRRRRRRRRRRRRRRRRRRRRRRRRRRRRRRRRRRR…	130.785	-11.8637	1.85354	HFC
HFC_10.45_1.wav	2024-09-25	17:32:09.468183	HFC	l<|ja|> estrogen	152.301	-12.066	1.85726	HFC
HFC_10.30_3.wav	2024-09-25	17:32:26.122245	HFC	Has God vários	126.556	-12.3739	1.7298	HFC
HFC_10.45.wav	2024-09-25	17:32:28.665875	HFC	RRRRRRRRRRRRRRRRRRRRRRRRRRRRRRRRRRRRRRRRRRRRRRRRRRRRRRRRRRRRRRRRRRRRRRRRRRRRRRRRRRRRRRRRRRRRRRRRRRRRRRRRRRRRRRRRRRRRRRRRRRRRRRRRRRRRRRRRRRRRRRRRRRRRRRRRRRRRRRRRRRRRRRRRRRRRRRRRRRRRRRRRRRRRRRRRRRRRRRRRRRRRRRRRRRRRRRRRRRRRRRRRRRRRRRRRRRRRRRRRRRRRRRRRRRRRRRRRRRRRRRRRRRRRRRRRRRRRRRRRRRRRRRRRRRRRRRRRRRRRRRRRRRRRRRRRRRRRRRRRRRRRRRRRRRRRRRRRRRRRRRRRRRRRRRRRRRRRRRRRRRRRRRRRRRRRRRRRRRRRRRRRRRRRRRRRRRRRRRR…	155.367	-12.2933	1.78442	HFC
HFC_10.30_4.wav	2024-09-25	17:32:34.051329	HFC	HELL Devi ТАЙ	165.983	-12.1586	1.80263	HFC
HFC_10.45_2.wav	2024-09-25	17:32:53.435751	HFC		142.773	-13.2535	1.89367	HFC
HFC_10.30_2.wav	2024-09-25	17:32:55.328824	HFC	RRRRRRRRRRRRRRRRRRRRRRRRRRRRRRRRRRRRRRRRRRRRRRRRRRRRRRRRRRRRRRRRRRRRRRRRRRRRRRRRRRRRRRRRRRRRRRRRRRRRRRRRRRRRRRRRRRRRRRRRRRRRRRRRRRRRRRRRRRRRRRRRRRRRRRRRRRRRRRRRRRRRRRRRRRRRRRRRRRRRRRRRRRRRRRRRRRRRRRRRRRRRRRRRRRRRRRRRRRRRRRRRRRRRRRRRRRRRRRRRRRRRRRRRRRRRRRRRRRRRRRRRRRRRRRRRRRRRRRRRRRRRRRRRRRRRRRRRRRRRRRRRRRRRRRRRRRRRRRRRRRRRRRRRRRRRRRRRRRRRRRRRRRRRRRRRRRRRRRRRRRRRRRRRRRRRRRRRRRRRRRRRRRRRRRRRRRRRRRR…	152.871	-12.6177	1.63875	HFC
HFC_11.00_2.wav	2024-09-25	17:33:00.711374	HFC	hard	147.708	-11.4673	1.85726	HFC
HFC_11.00_1.wav	2024-09-25	17:33:15.464520	HFC	Buy	154.284	-12.0087	1.56592	HFC
HFC_10.30.wav	2024-09-25	17:33:35.469944	HFC	RRRRRRRRRRRRRRRRRRRRRRRRRRRRRRRRRRRRRRRRRRRRRRRRRRRRRRRRRRRRRRRRRRRRRRRRRRRRRRRRRRRRRRRRRRRRRRRRRRRRRRRRRRRRRRRRRRRRRRRRRRRRRRRRRRRRRRRRRRRRRRRRRRRRRRRRRRRRRRRRRRRRRRRRRRRRRRRRRRRRRRRRRRRRRRRRRRRRRRRRRRRRRRRRRRRRRRRRRRRRRRRRRRRRRRRRRRRRRRRRRRRRRRRRRRRRRRRRRRRRRRRRRRRRRRRRRRRRRRRRRRRRRRRRRRRRRRRRRRRRRRRRRRRRRRRRRRRRRRRRRRRRRRRRRRRRRRRRRRRRRRRRRRRRRRRRRRRRRRRRRRRRRRRRRRRRRRRRRRRRRRRRRRRRRRRRRRRRRRR…	149.719	-12.5254	2.05755	HFC
HFC_11.00.wav	2024-09-25	17:33:40.748771	HFC	G8	169.129	-12.8643	2.43993	HFC
HFC_10.15_3.wav	2024-09-25	17:33:55.601270	HFC	Take me back to the	132.212	-13.4606	2.02113	HFC
HFC_10.30_1.wav	2024-09-25	17:34:02.283260	HFC	RRRRRRRRRRRRRRRRRRRRRRRRRRRRRRRRRRRRRRRRRRRRRRRRRRRRRRRRRRRRRRRRRRRRRRRRRRRRRRRRRRRRRRRRRRRRRRRRRRRRRRRRRRRRRRRRRRRRRRRRRRRRRRRRRRRRRRRRRRRRRRRRRRRRRRRRRRRRRRRRRRRRRRRRRRRRRRRRRRRRRRRRRRRRRRRRRRRRRRRRRRRRRRRRRRRRRRRRRRRRRRRRRRRRRRRRRRRRRRRRRRRRRRRRRRRRRRRRRRRRRRRRRRRRRRRRRRRRRRRRRRRRRRRRRRRRRRRRRRRRRRRRRRRRRRRRRRRRRRRRRRRRRRRRRRRRRRRRRRRRRRRRRRRRRRRRRRRRRRRRRRRRRRRRRRRRRRRRRRRRRRRRRRRRRRRRRRRRRRR…	139.749	-12.3441	1.98472	HFC
HFC_10.15_2.wav	2024-09-25	17:34:07.748363	HFC		138.849	-12.3544	1.78442	HFC
HFC_09.45_5.wav	2024-09-25	17:34:09.636272	HFC	RRRRRRRRRRRRRRRRRRRRRRRRRRRRRRRRRRRRRRRRRRRRRRRRRRRRRRRRRRRRRRRRRRRRRRRRRRRRRRRRRRRRRRRRRRRRRRRRRRRRRRRRRRRRRRRRRRRRRRRRRRRRRRRRRRRRRRRRRRRRRRRRRRRRRRRRRRRRRRRRRRRRRRRRRRRRRRRRRRRRRRRRRRRRRRRRRRRRRRRRRRRRRRRRRRRRRRRRRRRRRRRRRRRRRRRRRRRRRRRRRRRRRRRRRRRRRRRRRRRRRRRRRRRRRRRRRRRRRRRRRRRRRRRRRRRRRRRRRRRRRRRRRRRRRRRRRRRRRRRRRRRRRRRRRRRRRRRRRRRRRRRRRRRRRRRRRRRRRRRRRRRRRRRRRRRRRRRRRRRRRRRRRRRRRRRRRRRRRRR…	147.032	-12.1296	2.03934	HFC
HFC_10.00_1.wav	2024-09-25	17:34:14.956165	HFC	aaaacggghhh	152.481	-13.7743	2.07574	HFC
HFC_10.00.wav	2024-09-25	17:34:30.185479	HFC	Well, let's see.	151.084	-12.0971	2.11218	HFC
HFC_09.45_4.wav	2024-09-25	17:34:45.815991	HFC	RRRRRRRRRRRRRRRRRRRRRRRRRRRRRRRRRRRRRRRRRRRRRRRRRRRRRRRRRRRRRRRRRRRRRRRRRRRRRRRRRRRRRRRRRRRRRRRRRRRRRRRRRRRRRRRRRRRRRRRRRRRRRRRRRRRRRRRRRRRRRRRRRRRRRRRRRRRRRRRRRRRRRRRRRRRRRRRRRRRRRRRRRRRRRRRRRRRRRRRRRRRRRRRRRRRRRRRRRRRRRRRRRRRRRRRRRRRRRRRRRRRRRRRRRRRRRRRRRRRRRRRRRRRRRRRRRRRRRRRRRRRRRRRRRRRRRRRRRRRRRRRRRRRRRRRRRRRRRRRRRRRRRRRRRRRRRRRRRRRRRRRRRRRRRRRRRRRRRRRRRRRRRRRRRRRRRRRRRRRRRRRRRRRRRRRRRRRRRRR…	154.265	-12.4263	1.85726	HFC
HFC_10.15.wav	2024-09-25	17:34:51.369018	HFC	if what actually hit us was aost	142.865	-12.1176	1.9483	HFC
HFC_10.00_2.wav	2024-09-25	17:35:06.545161	HFC		150.068	-13.1534	2.31247	HFC
HFC_10.00_3.wav	2024-09-25	17:35:07.652006	HFC	RRRRRRRRRRRRRRRRRRRRRRRRRRRRRRRRRRRRRRRRRRRRRRRRRRRRRRRRRRRRRRRRRRRRRRRRRRRRRRRRRRRRRRRRRRRRRRRRRRRRRRRRRRRRRRRRRRRRRRRRRRRRRRRRRRRRRRRRRRRRRRRRRRRRRRRRRRRRRRRRRRRRRRRRRRRRRRRRRRRRRRRRRRRRRRRRRRRRRRRRRRRRRRRRRRRRRRRRRRRRRRRRRRRRRRRRRRRRRRRRRRRRRRRRRRRRRRRRRRRRRRRRRRRRRRRRRRRRRRRRRRRRRRRRRRRRRRRRRRRRRRRRRRRRRRRRRRRRRRRRRRRRRRRRRRRRRRRRRRRRRRRRRRRRRRRRRRRRRRRRRRRRRRRRRRRRRRRRRRRRRRRRRRRRRRRRRRRRRRR…	168.618	-12.7391	2.69485	HFC
HFC_10.15_1.wav	2024-09-25	17:35:13.494038	HFC	Die!	199.203	-13.3988	1.82084	HFC
HFC_09.45_2.wav	2024-09-25	17:35:31.741900	HFC	HMMMMMMMMMMMMMMMMMMMMMMMMMMMMMMMMMMMMMMMMMMMMMMMMMMMMMMMMMMMMMMMMMMMMMMMMMMMMMMMMMMMMMMMMMMMMMMMMMMMMMMMMMMMMMMMMMMMMMMMMMMMMMMMMMMMMMMMMMMMMMMMMMMMMMMMMMMMMMMMMMMMMMMMMMMMMMMMMMMMMMMMMMMMMMMMMMMMMMMMMMMMMMMMMMMMMMMMMMMMMMMMMMMMMMMMMMMMMMMMMMMMMMMMMMMMMMMMMMMMMMMMMMMMMMMMMMMMMMMMMMMMMMMMMMMMMMMMMMMMMMMMMMMMMMMMMMMMMMMMMMMMMMMMMMMMMMMMMMMMMMMMMMMMMMMMMMMMMMMMMMMMMMMMMMMMMMMMMMMMMMMMMMMMMMMMMMMMMMM…	144.907	-12.4781	1.83905	HFC
HFC_09.45_3.wav	2024-09-25	17:35:37.134513	HFC		137.06	-11.523	1.89367	HFC
HFC_09.45_1.wav	2024-09-25	17:35:38.396197	HFC	RRRRRRRRRRRRRRRRRRRRRRRRRRRRRRRRRRRRRRRRRRRRRRRRRRRRRRRRRRRRRRRRRRRRRRRRRRRRRRRRRRRRRRRRRRRRRRRRRRRRRRRRRRRRRRRRRRRRRRRRRRRRRRRRRRRRRRRRRRRRRRRRRRRRRRRRRRRRRRRRRRRRRRRRRRRRRRRRRRRRRRRRRRRRRRRRRRRRRRRRRRRRRRRRRRRRRRRRRRRRRRRRRRRRRRRRRRRRRRRRRRRRRRRRRRRRRRRRRRRRRRRRRRRRRRRRRRRRRRRRRRRRRRRRRRRRRRRRRRRRRRRRRRRRRRRRRRRRRRRRRRRRRRRRRRRRRRRRRRRRRRRRRRRRRRRRRRRRRRRRRRRRRRRRRRRRRRRRRRRRRRRRRRRRRRRRRRRRRRR…	144.124	-12.8855	1.56592	HFC
HFC_09.00_4.wav	2024-09-25	17:35:43.946269	HFC	Music	238.205	-13.592	1.71159	HFC
HFC_09.15_1.wav	2024-09-25	17:35:54.528666	HFC	No!	356.311	-17.2453	0.965034	HFC
HFC_09.15.wav	2024-09-25	17:35:55.488524	HFC	Goorahا	180.504	-11.8754	2.47635	HFC
HFC_09.15_2.wav	2024-09-25	17:36:02.287648	HFC	Eeneng	131.559	-12.5201	2.05755	HFC
HFC_09.30.wav	2024-09-25	17:36:18.721486	HFC	RRRRRRRRRRRRRRRRRRRRRRRRRRRRRRRRRRRRRRRRRRRRRRRRRRRRRRRRRRRRRRRRRRRRRRRRRRRRRRRRRRRRRRRRRRRRRRRRRRRRRRRRRRRRRRRRRRRRRRRRRRRRRRRRRRRRRRRRRRRRRRRRRRRRRRRRRRRRRRRRRRRRRRRRRRRRRRRRRRRRRRRRRRRRRRRRRRRRRRRRRRRRRRRRRRRRRRRRRRRRRRRRRRRRRRRRRRRRRRRRRRRRRRRRRRRRRRRRRRRRRRRRRRRRRRRRRRRRRRRRRRRRRRRRRRRRRRRRRRRRRRRRRRRRRRRRRRRRRRRRRRRRRRRRRRRRRRRRRRRRRRRRRRRRRRRRRRRRRRRRRRRRRRRRRRRRRRRRRRRRRRRRRRRRRRRRRRRRRRR…	188.142	-13.238	1.89367	HFC
HFC_09.00_3.wav	2024-09-25	17:36:24.228596	HFC		230.87	-14.0096	1.78442	HFC
HFC_09.45.wav	2024-09-25	17:36:25.435758	HFC	RRRRRRRRRRRRRRRRRRRRRRRRRRRRRRRRRRRRRRRRRRRRRRRRRRRRRRRRRRRRRRRRRRRRRRRRRRRRRRRRRRRRRRRRRRRRRRRRRRRRRRRRRRRRRRRRRRRRRRRRRRRRRRRRRRRRRRRRRRRRRRRRRRRRRRRRRRRRRRRRRRRRRRRRRRRRRRRRRRRRRRRRRRRRRRRRRRRRRRRRRRRRRRRRRRRRRRRRRRRRRRRRRRRRRRRRRRRRRRRRRRRRRRRRRRRRRRRRRRRRRRRRRRRRRRRRRRRRRRRRRRRRRRRRRRRRRRRRRRRRRRRRRRRRRRRRRRRRRRRRRRRRRRRRRRRRRRRRRRRRRRRRRRRRRRRRRRRRRRRRRRRRRRRRRRRRRRRRRRRRRRRRRRRRRRRRRRRRRRR…	171.842	-13.0068	1.96651	HFC
HFC_09.30_1.wav	2024-09-25	17:36:30.984467	HFC	RRRRRRRRRRRRRRRRRRRRRRRRRRRRRRRRRRRRRRRRRRRRRRRRRRRRRRRRRRRRRRRRRRRRRRRRRRRRRRRRRRRRRRRRRRRRRRRRRRRRRRRRRRRRRRRRRRRRRRRRRRRRRRRRRRRRRRRRRRRRRRRRRRRRRRRRRRRRRRRRRRRRRRRRRRRRRRRRRRRRRRRRRRRRRRRRRRRRRRRRRRRRRRRRRRRRRRRRRRRRRRRRRRRRRRRRRRRRRRRRRRRRRRRRRRRRRRRRRRRRRRRRRRRRRRRRRRRRRRRRRRRRRRRRRRRRRRRRRRRRRRRRRRRRRRRRRRRRRRRRRRRRRRRRRRRRRRRRRRRRRRRRRRRRRRRRRRRRRRRRRRRRRRRRRRRRRRRRRRRRRRRRRRRRRRRRRRRRRRR…	137.178	-12.2055	2.05755	HFC
HFC_09.30_2.wav	2024-09-25	17:36:37.073146	HFC	tease	136.73	-11.8278	1.83905	HFC
HFC_09.00_2.wav	2024-09-25	17:36:51.747551	HFC	Whoaaaaaaa	198.574	-13.3923	2.07576	HFC
HFC_09.00_1.wav	2024-09-25	17:36:54.076896	HFC	… aah!	223.987	-13.2804	1.93009	HFC
HFC_09.00.wav	2024-09-25	17:37:02.521370	HFC	試urururururururururururun	170.901	-12.5913	1.98472	HFC
HFC_08.30_6.wav	2024-09-25	17:37:18.099467	HFC		215.435	-13.7314	2.1668	HFC
HFC_08.30_2.wav	2024-09-25	17:37:19.299164	HFC	cave cave cave cave	178.47	-13.3608	1.93007	HFC
HFC_08.30_4.wav	2024-09-25	17:37:30.061703	HFC	RRRRRRRRRRRRRRRRRRRRRRRRRRRRRRRRRRRRRRRRRRRRRRRRRRRRRRRRRRRRRRRRRRRRRRRRRRRRRRRRRRRRRRRRRRRRRRRRRRRRRRRRRRRRRRRRRRRRRRRRRRRRRRRRRRRRRRRRRRRRRRRRRRRRRRRRRRRRRRRRRRRRRRRRRRRRRRRRRRRRRRRRRRRRRRRRRRRRRRRRRRRRRRRRRRRRRRRRRRRRRRRRRRRRRRRRRRRRRRRRRRRRRRRRRRRRRRRRRRRRRRRRRRRRRRRRRRRRRRRRRRRRRRRRRRRRRRRRRRRRRRRRRRRRRRRRRRRRRRRRRRRRRRRRRRRRRRRRRRRRRRRRRRRRRRRRRRRRRRRRRRRRRRRRRRRRRRRRRRRRRRRRRRRRRRRRRRRRRRR…	211.034	-12.3199	1.93009	HFC
HFC_08.30_5.wav	2024-09-25	17:37:35.806728	HFC	RRRRRRRRRRRRRRRRRRRU	236.753	-12.5015	2.14859	HFC
HFC_08.45.wav	2024-09-25	17:37:46.480116	HFC	Oh	225.08	-13.9489	2.29426	HFC
HFC_08.30_3.wav	2024-09-25	17:38:05.583790	HFC	oh	194.557	-13.1381	1.69338	HFC
HFC_08.45_3.wav	2024-09-25	17:38:20.943653	HFC	Adds Centre	178.454	-13.1243	2.29426	HFC
HFC_08.45_1.wav	2024-09-25	17:38:36.246850	HFC	Subscribe.	229.544	-13.5548	1.98472	HFC
HFC_08.45_2.wav	2024-09-25	17:38:52.187900	HFC	game.	230.9	-13.0035	1.89367	HFC
HFC_08.30.wav	2024-09-25	17:39:11.485254	HFC	Someone's here!	211.18	-13.2095	1.87546	HFC
HFC_08.30_1.wav	2024-09-25	17:39:31.263219	HFC	ancient	219.964	-13.2841	1.96651	HFC
HFC_08.15_5.wav	2024-09-25	17:39:46.928991	HFC	RRRRRRRRRRRRRRRRRRRRRRRRRRRRRRRRRRRRRRRRRRRRRRRRRRRRRRRRRRRRRRRRRRRRRRRRRRRRRRRRRRRRRRRRRRRRRRRRRRRRRRRRRRRRRRRRRRRRRRRRRRRRRRRRRRRRRRRRRRRRRRRRRRRRRRRRRRRRRRRRRRRRRRRRRRRRRRRRRRRRRRRRRRRRRRRRRRRRRRRRRRRRRRRRRRRRRRRRRRRRRRRRRRRRRRRRRRRRRRRRRRRRRRRRRRRRRRRRRRRRRRRRRRRRRRRRRRRRRRRRRRRRRRRRRRRRRRRRRRRRRRRRRRRRRRRRRRRRRRRRRRRRRRRRRRRRRRRRRRRRRRRRRRRRRRRRRRRRRRRRRRRRRRRRRRRRRRRRRRRRRRRRRRRRRRRRRRRRRRR…	217.116	-13.5903	1.96651	HFC
HFC_08.00_5.wav	2024-09-25	17:39:52.216731	HFC	저ação clarification	250.763	-12.0456	1.80263	HFC
HFC_08.00_1.wav	2024-09-25	17:39:54.306998	HFC	Sync D	210.745	-12.6833	2.47633	HFC
HFC_08.15_1.wav	2024-09-25	17:40:08.964125	HFC	the the uh	220.479	-13.6439	1.71075	HFC
HFC_08.00_4.wav	2024-09-25	17:40:15.833220	HFC	Yes!	140.086	-12.4722	1.85726	HFC
HFC_08.00_3.wav	2024-09-25	17:40:22.047391	HFC	M000000	217.154	-13.0742	2.03934	HFC
HFC_08.15_2.wav	2024-09-25	17:40:34.658314	HFC		168.03	-12.2169	1.85726	HFC
HFC_08.15_3.wav	2024-09-25	17:40:35.949439	HFC	T slices	209.501	-12.6596	1.71159	HFC
HFC_08.15_4.wav	2024-09-25	17:40:42.641754	HFC	RRRRRRRRRRRRRR	210.323	-13.8624	2.07576	HFC
HFC_07.45_2.wav	2024-09-25	17:40:57.521314	HFC	ROOHHHH screwed up	275.443	-12.6666	2.51277	HFC
HFC_08.00_2.wav	2024-09-25	17:41:16.951420	HFC	OOOH!	226.215	-12.1205	2.00293	HFC
LFC_11.30.wav	2024-09-25	16:06:27.910427	LFC	you	89.3489	-30.127	0.974195	LFC
LFC_07.30.wav	2024-09-25	16:06:28.631049	LFC		107.377	-28.7109	2.12447	LFC
LFC_07.45.wav	2024-09-25	16:06:29.379137	LFC	You	105.993	-27.1318	1.94465	LFC
LFC_09.30.wav	2024-09-25	16:06:30.045431	LFC	you	178.098	-27.5147	0.944218	LFC
LFC_09.00.wav	2024-09-25	16:06:30.806870	LFC		154.611	-32.002	1.25896	LFC
LFC_10.30.wav	2024-09-25	16:06:31.460724	LFC		126.749	-29.8592	1.25896	LFC
LFC_07.30_2.wav	2024-09-25	16:06:32.155813	LFC	you	119.469	-19.0041	1.40827	LFC
LFC_07.45_2.wav	2024-09-25	16:06:32.921223	LFC		106.746	-22.2041	1.55069	LFC
LFC_08.00.wav	2024-09-25	16:06:33.731616	LFC	Ooooooooooooooooooooooooooooooooooooooooooooooooooooooooooooooooooooooooooooooooooooooooooooooooooooooooooooooooooooooooooooooooooooooooooooooooooooooooooooooooooooooooooooooooooooooooooooooooooooooooooooooooooooooooooooooooooooooooooooooooooooooooooooooooooooooooooooooooooooooooooooooooooooooooooooooooooooooooooooooooooooooooooooooooooooooooooooooooooooooooooooooooooooooooooooooooooooooooooooooo…	84.9844	-32.4708	2.50006	LFC
LFC_07.45.wav	2024-09-25	16:06:39.157804	LFC	You	109.751	-24.0212	1.59815	LFC
LFC_08.00_1.wav	2024-09-25	16:06:39.874651	LFC	You	96.545	-30.88	1.64562	LFC
LFC_07.30.wav	2024-09-25	16:06:40.564978	LFC	you	91.627	-33.4106	1.4874	LFC
LFC_08.00_2.wav	2024-09-25	16:06:41.247825	LFC	Ooooooooooooooooooooooooooooooooooooooooooooooooooooooooooooooooooooooooooooooooooooooooooooooooooooooooooooooooooooooooooooooooooooooooooooooooooooooooooooooooooooooooooooooooooooooooooooooooooooooooooooooooooooooooooooooooooooooooooooooooooooooooooooooooooooooooooooooooooooooooooooooooooooooooooooooooooooooooooooooooooooooooooooooooooooooooooooooooooooooooooooooooooooooooooooooooooooooooooooooo…	90.417	-29.9818	1.9779	LFC
LFC_07.30_1.wav	2024-09-25	16:06:47.094917	LFC		88.8744	-34.275	2.26273	LFC
LFC_07.45_1.wav	2024-09-25	16:06:47.885833	LFC		107.394	-29.0313	1.59815	LFC
HFC_09.45_1.wav	2024-09-25	16:06:48.671104	HFC	Rrroooooooooooooooooooooooooooooooooooooooooooooooooooooooooooooooooooooooooooooooooooooooooooooooooooooooooooooooooooooooooooooooooooooooooooooooooooooooooooooooooooooooooooooooooooooooooooooooooooooooooooooooooooooooooooooooooooooooooooooooooooooooooooooooooooooooooooooooooooooooooooooooooooooooooooooooooooooooooooooooooooooooooooooooooooooooooooooooooooooooooooooooooooooooooooooooooooooooooooo…	164.894	-27.9569	1.93044	HFC
HFC_09.45.wav	2024-09-25	16:06:53.288257	HFC		176.161	-24.5546	1.64562	HFC
HFC_09.30.wav	2024-09-25	16:06:53.667888	HFC	NO Geschichte	119.337	-28.7774	1.9779	HFC
HFC_09.15_2.wav	2024-09-25	16:07:08.298275	HFC		144.092	-27.6466	1.62981	HFC
HFC_09.15.wav	2024-09-25	16:07:08.676598	HFC	xω xω	119.544	-35.0748	2.35767	HFC
HFC_09.30_1.wav	2024-09-25	16:07:19.099491	HFC	Rrrrrrrrrrrrrrrrrrrrrrrrrrrrrrrrrrrrrrrrrrrrrrrrrrrrrrrrrrrrrrrrrrrrrrrrrrrrrrrrrrrrrrrrrrrrrrrrrrrrrrrrrrrrrrrrrrrrrrrrrrrrrrrrrrrrrrrrrrrrrrrrrrrrrrrrrrrrrrrrrrrrrrrrrrrrrrrrrrrrrrrrrrrrrrrrrrrrrrrrrrrrrrrrrrrrrrrrrrrrrrrrrrrrrrrrrrrrrrrrrrrrrrrrrrrrrrrrrrrrrrrrrrrrrrrrrrrrrrrrrrrrrrrrrrrrrrrrrrrrrrrrrrrrrrrrrrrrrrrrrrrrrrrrrrrrrrrrrrrrrrrrrrrrrrrrrrrrrrrrrrrrrrrrrrrrrrrrrrrrrrrrrrrrrrrrrrrrrrr…	124.545	-32.5006	1.78804	HFC
HFC_09.15_1.wav	2024-09-25	16:07:23.529132	HFC		121.697	-31.5143	2.08867	HFC
HFC_09.00_2.wav	2024-09-25	16:07:23.912916	HFC	Rrrrrrrrrrrrrrrrrrrrrrrrrrrrrrrrrrrrrrrrrrrrrrrrrrrrrrrrrrrrrrrrrrrrrrrrrrrrrrrrrrrrrrrrrrrrrrrrrrrrrrrrrrrrrrrrrrrrrrrrrrrrrrrrrrrrrrrrrrrrrrrrrrrrrrrrrrrrrrrrrrrrrrrrrrrrrrrrrrrrrrrrrrrrrrrrrrrrrrrrrrrrrrrrrrrrrrrrrrrrrrrrrrrrrrrrrrrrrrrrrrrrrrrrrrrrrrrrrrrrrrrrrrrrrrrrrrrrrrrrrrrrrrrrrrrrrrrrrrrrrrrrrrrrrrrrrrrrrrrrrrrrrrrrrrrrrrrrrrrrrrrrrrrrrrrrrrrrrrrrrrrrrrrrrrrrrrrrrrrrrrrrrrrrrrrrrrrrrrr…	120.01	-33.1352	2.46842	HFC
HFC_09.30_2.wav	2024-09-25	16:07:29.376769	HFC	Rrrrrrrrrrrrrrrrrrrrrrrrrrrrrrrrrrrrrrrrrrrrrrrrrrrrrrrrrrrrrrrrrrrrrrrrrrrrrrrrrrrrrrrrrrrrrrrrrrrrrrrrrrrrrrrrrrrrrrrrrrrrrrrrrrrrrrrrrrrrrrrrrrrrrrrrrrrrrrrrrrrrrrrrrrrrrrrrrrrrrrrrrrrrrrrrrrrrrrrrrrrrrrrrrrrrrrrrrrrrrrrrrrrrrrrrrrrrrrrrrrrrrrrrrrrrrrrrrrrrrrrrrrrrrrrrrrrrrrrrrrrrrrrrrrrrrrrrrrrrrrrrrrrrrrrrrrrrrrrrrrrrrrrrrrrrrrrrrrrrrrrrrrrrrrrrrrrrrrrrrrrrrrrrrrrrrrrrrrrrrrrrrrrrrrrrrrrrrrr…	119.851	-24.5865	2.10448	HFC
HFC_09.00_1.wav	2024-09-25	16:07:33.824225	HFC	Rrrrrrrrrrrrrrrrrrrrrrrrrrrrrrrrrrrrrrrrrrrrrrrrrrrrrrrrrrrrrrrrrrrrrrrrrrrrrrrrrrrrrrrrrrrrrrrrrrrrrrrrrrrrrrrrrrrrrrrrrrrrrrrrrrrrrrrrrrrrrrrrrrrrrrrrrrrrrrrrrrrrrrrrrrrrrrrrrrrrrrrrrrrrrrrrrrrrrrrrrrrrrrrrrrrrrrrrrrrrrrrrrrrrrrrrrrrrrrrrrrrrrrrrrrrrrrrrrrrrrrrrrrrrrrrrrrrrrrrrrrrrrrrrrrrrrrrrrrrrrrrrrrrrrrrrrrrrrrrrrrrrrrrrrrrrrrrrrrrrrrrrrrrrrrrrrrrrrrrrrrrrrrrrrrrrrrrrrrrrrrrrrrrrrrrrrrrrrrr…	114.635	-32.4387	2.32602	HFC
HFC_09.00.wav	2024-09-25	16:07:38.315845	HFC	3…	150.596	-23.75	1.9779	HFC
HFC_08.45.wav	2024-09-25	16:07:53.291100	HFC		145.723	-24.7602	1.62981	HFC
HFC_08.30_2.wav	2024-09-25	16:07:53.791060	HFC		127.666	-30.1045	1.62979	HFC
HFC_08.30_1.wav	2024-09-25	16:07:54.398759	HFC		145.56	-33.2245	1.69308	HFC
HFC_08.30.wav	2024-09-25	16:07:54.909278	HFC	mhm	146.011	-23.8437	1.70892	HFC
HFC_08.45_2.wav	2024-09-25	16:08:00.944743	HFC	whoom	125.971	-28.4329	1.9779	HFC
HFC_08.15_1.wav	2024-09-25	16:08:06.618551	HFC	Megan x	154.437	-30.6695	1.74056	HFC
HFC_08.15_2.wav	2024-09-25	16:08:22.265736	HFC		138.47	-30.646	1.66144	HFC
HFC_08.45_1.wav	2024-09-25	16:08:22.741234	HFC		142.308	-29.2848	1.4874	HFC
HFC_08.15.wav	2024-09-25	16:08:23.301636	HFC	ikka	130.066	-28.2736	1.85131	HFC
HFC_11.30_2.wav	2024-09-25	16:08:29.670724	HFC		163.055	-35.3437	1.45573	HFC
HFC_11.30_1.wav	2024-09-25	16:08:30.048865	HFC		161.011	-29.1693	2.46844	HFC
HFC_11.30.wav	2024-09-25	16:08:30.443039	HFC		131.302	-31.4542	1.40827	HFC
HFC_11.15_2.wav	2024-09-25	16:08:30.825044	HFC		122.832	-34.5434	1.69308	HFC
HFC_11.00.wav	2024-09-25	16:08:31.210875	HFC		129.572	-27.6322	1.67727	HFC
HFC_11.00_1.wav	2024-09-25	16:08:31.590873	HFC		132.391	-32.0556	1.94625	HFC
HFC_11.00_2.wav	2024-09-25	16:08:32.014887	HFC		133.856	-29.1196	1.64562	HFC
HFC_10.45_1.wav	2024-09-25	16:08:32.424360	HFC		133.828	-32.0547	1.62979	HFC
HFC_10.45_2.wav	2024-09-25	16:08:32.829911	HFC	I	127.032	-34.3321	1.94627	HFC
HFC_11.15.wav	2024-09-25	16:08:33.235826	HFC		125.942	-29.0046	1.8355	HFC
HFC_11.15_1.wav	2024-09-25	16:08:33.625340	HFC		131.41	-26.6037	1.40827	HFC
HFC_10.45.wav	2024-09-25	16:08:33.992484	HFC	presidente	135.719	-24.7445	1.78804	HFC
HFC_10.30_2.wav	2024-09-25	16:08:35.702077	HFC	Rrrrrrrrrrrrrrrrrrrrrrrrrrrrrrrrrrrrrrrrrrrrrrrrrrrrrrrrrrrrrrrrrrrrrrrrrrrrrrrrrrrrrrrrrrrrrrrrrrrrrrrrrrrrrrrrrrrrrrrrrrrrrrrrrrrrrrrrrrrrrrrrrrrrrrrrrrrrrrrrrrrrrrrrrrrrrrrrrrrrrrrrrrrrrrrrrrrrrrrrrrrrrrrrrrrrrrrrrrrrrrrrrrrrrrrrrrrrrrrrrrrrrrrrrrrrrrrrrrrrrrrrrrrrrrrrrrrrrrrrrrrrrrrrrrrrrrrrrrrrrrrrrrrrrrrrrrrrrrrrrrrrrrrrrrrrrrrrrrrrrrrrrrrrrrrrrrrrrrrrrrrrrrrrrrrrrrrrrrrrrrrrrrrrrrrrrrrrrrr…	116.909	-34.9061	2.13612	HFC
HFC_10.30_1.wav	2024-09-25	16:08:40.952940	HFC		128.81	-25.7727	2.34183	HFC
HFC_10.30.wav	2024-09-25	16:08:41.347675	HFC		141.877	-26.7926	2.00954	HFC
HFC_10.00_2.wav	2024-09-25	16:08:41.770801	HFC		149.903	-24.4428	1.85131	HFC
HFC_10.00.wav	2024-09-25	16:08:42.190280	HFC	Rrrrrrrrrrrrrrrrrrrrrrrrrrrrrrrrrrrrrrrrrrrrrrrrrrrrrrrrrrrrrrrrrrrrrrrrrrrrrrrrrrrrrrrrrrrrrrrrrrrrrrrrrrrrrrrrrrrrrrrrrrrrrrrrrrrrrrrrrrrrrrrrrrrrrrrrrrrrrrrrrrrrrrrrrrrrrrrrrrrrrrrrrrrrrrrrrrrrrrrrrrrrrrrrrrrrrrrrrrrrrrrrrrrrrrrrrrrrrrrrrrrrrrrrrrrrrrrrrrrrrrrrrrrrrrrrrrrrrrrrrrrrrrrrrrrrrrrrrrrrrrrrrrrrrrrrrrrrrrrrrrrrrrrrrrrrrrrrrrrrrrrrrrrrrrrrrrrrrrrrrrrrrrrrrrrrrrrrrrrrrrrrrrrrrrrrrrrrrrr…	168.568	-33.1727	1.67727	HFC
HFC_10.15_1.wav	2024-09-25	16:08:46.760995	HFC		121.579	-31.9162	2.21525	HFC
HFC_10.15.wav	2024-09-25	16:08:47.182071	HFC	come on	126.313	-28.7231	1.67727	HFC
HFC_10.00_1.wav	2024-09-25	16:08:48.528463	HFC	Rrrrrrrrrrrrrrrrrrrrrrrrrrrrrrrrrrrrrrrrrrrrrrrrrrrrrrrrrrrrrrrrrrrrrrrrrrrrrrrrrrrrrrrrrrrrrrrrrrrrrrrrrrrrrrrrrrrrrrrrrrrrrrrrrrrrrrrrrrrrrrrrrrrrrrrrrrrrrrrrrrrrrrrrrrrrrrrrrrrrrrrrrrrrrrrrrrrrrrrrrrrrrrrrrrrrrrrrrrrrrrrrrrrrrrrrrrrrrrrrrrrrrrrrrrrrrrrrrrrrrrrrrrrrrrrrrrrrrrrrrrrrrrrrrrrrrrrrrrrrrrrrrrrrrrrrrrrrrrrrrrrrrrrrrrrrrrrrrrrrrrrrrrrrrrrrrrrrrrrrrrrrrrrrrrrrrrrrrrrrrrrrrrrrrrrrrrrrrrr…	126.988	-28.1984	1.58233	HFC
HFC_10.15_2.wav	2024-09-25	16:08:53.941936	HFC		125.947	-30.3532	1.89879	HFC
HFC_09.45_2.wav	2024-09-25	16:08:54.386076	HFC		121.95	-30.5511	2.27854	HFC
